# Supplementary material for: rac-2-[(2-Chloro­phen­yl)(4-chloro­phen­yl)meth­yl]-1,3-dioxolane
Source: Acta Crystallogr Sect E Struct Rep Online. 2012 Jun 13;68(Pt 7):o2008–9. doi: 10.1107/S1600536812023781 (PMC3393280; doi:10.1107/S1600536812023781)
Supplement: Supplementary file 1 [file e-68-o2008-sup1.cif]

##############################################################################
#                                                                            #
# This CIF contains the data in a paper accepted for publication in          #
# Acta Crystallographica Section E. It conforms to the requirements of       #
# Notes for Authors for Acta Crystallographica Section E, and has been       #
# peer reviewed under the auspices of the IUCr Commission on Journals.       #
#                                                                            #
# Full details of the Crystallographic Information File format               #
# are given in the paper "The Crystallographic Information File (CIF):       #
# a New Standard Archive File for Crystallography" by S. R. Hall, F. H.      #
# Allen and I. D. Brown [Acta Cryst. (1991), A47, 655-685].                  #
#                                                                            #
# The current version of the core CIF dictionary is obtainable from          #
# ftp://ftp.iucr.org/pub/cif_core.dic.                                       #
#                                                                            #
# Software is freely available for graphical display of the structure(s)     #
# in this CIF. For information consult the CIF software page                 #
# http://www.iucr.org/resources/cif/software.                                #
#                                                                            #
# This file may be used for bona fide research purposes within the           #
# scientific community so long as proper attribution is given to the journal # 
# article from which it was obtained.                                        #
#                                                                            #
##############################################################################
data_I
_audit_creation_method     SHELXL97
_chemical_name_systematic
;
<i>rac</i>-2-[(2-Chlorophenyl)(4-chlorophenyl)methyl]-1,3-dioxolane
;
_chemical_name_common     ?
_chemical_formula_moiety     'C16 H14 Cl2 O2'
_chemical_formula_sum     'C16 H14 Cl2 O2'
_chemical_formula_iupac     'C16 H14 Cl2 O2'
_chemical_formula_weight     309.17
_chemical_melting_point     ?
_symmetry_cell_setting     triclinic
_symmetry_space_group_name_H-M     'P -1'
loop_
    _symmetry_equiv_pos_as_xyz
    'x, y, z'
    '-x, -y, -z'
_cell_length_a     7.5728(2)
_cell_length_b     10.2268(2)
_cell_length_c     11.2858(2)
_cell_angle_alpha     63.3570(10)
_cell_angle_beta     84.0210(10)
_cell_angle_gamma     71.1940(10)
_cell_volume     738.68(3)
_cell_formula_units_Z     2
_cell_measurement_reflns_used     4556
_cell_measurement_theta_min     4.233
_cell_measurement_theta_max     57.42
_cell_measurement_temperature     296(2)
_exptl_crystal_description     block
_exptl_crystal_colour     colourless
_exptl_crystal_size_max     0.59
_exptl_crystal_size_mid     0.56
_exptl_crystal_size_min     0.29
_exptl_crystal_density_diffrn     1.39
_exptl_crystal_density_method     'not measured'
_exptl_crystal_F_000     320
_exptl_absorpt_coefficient_mu     0.437
_exptl_absorpt_correction_type     multi-scan
_exptl_absorpt_process_details     '(SADABS; Bruker, 2009)'
_exptl_absorpt_correction_T_min     0.7832
_exptl_absorpt_correction_T_max     0.883
_diffrn_ambient_temperature     296(2)
_diffrn_radiation_type     MoK\a
_diffrn_radiation_wavelength     0.71073
_diffrn_radiation_source     'sealed tube'
_diffrn_radiation_monochromator     graphite
_diffrn_measurement_device_type     'Bruker SMART APEXII CCD'
_diffrn_measurement_method     'phi & omega scans'
_diffrn_reflns_number     24953
_diffrn_reflns_av_R_equivalents     0.0223
_diffrn_reflns_theta_min     2.02
_diffrn_reflns_theta_max     30.66
_diffrn_reflns_theta_full     30.66
_diffrn_measured_fraction_theta_max     0.996
_diffrn_measured_fraction_theta_full     0.996
_diffrn_reflns_limit_h_min     -10
_diffrn_reflns_limit_h_max     10
_diffrn_reflns_limit_k_min     -14
_diffrn_reflns_limit_k_max     14
_diffrn_reflns_limit_l_min     -16
_diffrn_reflns_limit_l_max     16
_refine_special_details
;
Refinement of <i>F</i>^2^ against ALL reflections. The weighted <i>R</i>-factor
<i>wR</i> and goodness of fit <i>S</i> are based on <i>F</i>^2^, conventional
<i>R</i>-factors <i>R</i> are based on <i>F</i>, with <i>F</i> set to zero for
negative <i>F</i>^2^. The threshold expression of <i>F</i>^2^ >
2\s(<i>F</i>^2^) is used only for calculating <i>R</i>-factors(gt) <i>etc</i>.
and is not relevant to the choice of reflections for refinement.
<i>R</i>-factors based on <i>F</i>^2^ are statistically about twice as large
as those based on <i>F</i>, and <i>R</i>- factors based on ALL data will be
even larger.
;
_reflns_number_total     4556
_reflns_number_gt     3654
_reflns_threshold_expression     >2\s(I)
_refine_ls_structure_factor_coef     Fsqd
_refine_ls_matrix_type     full
_refine_ls_R_factor_all     0.0509
_refine_ls_R_factor_gt     0.0402
_refine_ls_wR_factor_gt     0.1093
_refine_ls_wR_factor_ref     0.1173
_refine_ls_goodness_of_fit_ref     1.045
_refine_ls_restrained_S_all     1.045
_refine_ls_number_reflns     4556
_refine_ls_number_parameters     181
_refine_ls_number_restraints     0
_refine_ls_hydrogen_treatment     constr
_refine_ls_weighting_scheme     calc
_refine_ls_weighting_details
         'calc w=1/[\s^2^(Fo^2^)+(0.0556P)^2^+0.1712P] where P=(Fo^2^+2Fc^2^)/3'
_atom_sites_solution_primary     direct
_atom_sites_solution_secondary     difmap
_refine_ls_shift/su_max     0.001
_refine_ls_shift/su_mean     0
_refine_diff_density_max     0.37
_refine_diff_density_min     -0.285
_refine_ls_extinction_method     none
loop_
    _atom_type_symbol
    _atom_type_description
    _atom_type_scat_dispersion_real
    _atom_type_scat_dispersion_imag
    _atom_type_scat_source
    'C' 'C' 0.0033 0.0016
                         'International Tables Vol C Tables 4.2.6.8 and 6.1.1.4'
    'H' 'H' 0.0000 0.0000
                         'International Tables Vol C Tables 4.2.6.8 and 6.1.1.4'
    'N' 'N' 0.0061 0.0033
                         'International Tables Vol C Tables 4.2.6.8 and 6.1.1.4'
    'O' 'O' 0.0106 0.0060
                         'International Tables Vol C Tables 4.2.6.8 and 6.1.1.4'
    'Cl' 'Cl' 0.1484 0.1585
                         'International Tables Vol C Tables 4.2.6.8 and 6.1.1.4'
    'Co' 'Co' 0.3494 0.9721
                         'International Tables Vol C Tables 4.2.6.8 and 6.1.1.4'
_computing_data_collection     'APEX2 (Bruker, 2009)'
_computing_cell_refinement     'SAINT (Bruker, 2009)'
_computing_data_reduction     'SAINT (Bruker, 2009)'
_computing_structure_solution     'SHELXTL (Sheldrick, 2008)'
_computing_structure_refinement     'SHELXTL (Sheldrick, 2008)'
_computing_molecular_graphics     'ORTEP-3 for Windows (Farrugia, 1997)'
_computing_publication_material     'SHELXTL (Sheldrick, 2008)'
loop_
    _atom_site_type_symbol
    _atom_site_label
    _atom_site_fract_x
    _atom_site_fract_y
    _atom_site_fract_z
    _atom_site_U_iso_or_equiv
    _atom_site_adp_type
    _atom_site_calc_flag
    _atom_site_refinement_flags
    _atom_site_occupancy
    _atom_site_symmetry_multiplicity
    _atom_site_disorder_assembly
    _atom_site_disorder_group
    Cl Cl1 0.77214(6) 0.38255(5) 0.01175(4) 0.06217(13) Uani d . 1 1 . .
    Cl Cl2 1.10734(6) -0.41352(5) 0.31682(5) 0.06334(13) Uani d . 1 1 . .
    C C6 0.51390(16) 0.19844(14) 0.17862(11) 0.0346(2) Uani d . 1 1 . .
    H H6 0.5131 0.2544 0.0818 0.041 Uiso calc R 1 1 . .
    C C13 0.65594(16) 0.04056(14) 0.21569(11) 0.0335(2) Uani d . 1 1 . .
    C C15 0.86840(19) -0.19344(15) 0.37708(13) 0.0417(3) Uani d . 1 1 . .
    H H15 0.9191 -0.2545 0.4634 0.05 Uiso calc R 1 1 . .
    C C14 0.73344(18) -0.05219(15) 0.34448(12) 0.0379(2) Uani d . 1 1 . .
    H H14 0.6938 -0.0186 0.4098 0.046 Uiso calc R 1 1 . .
    C C7 0.57303(16) 0.28987(14) 0.23302(13) 0.0377(2) Uani d . 1 1 . .
    C C16 0.92668(18) -0.24239(15) 0.27971(14) 0.0414(3) Uani d . 1 1 . .
    C C2 0.31576(17) 0.19008(16) 0.21133(13) 0.0406(3) Uani d . 1 1 . .
    H H2 0.2303 0.2932 0.1918 0.049 Uiso calc R 1 1 . .
    C C17 0.8485(2) -0.15571(17) 0.15211(14) 0.0479(3) Uani d . 1 1 . .
    H H17 0.8857 -0.1914 0.088 0.058 Uiso calc R 1 1 . .
    C C18 0.7135(2) -0.01446(16) 0.12117(13) 0.0437(3) Uani d . 1 1 . .
    H H18 0.6605 0.0446 0.0353 0.052 Uiso calc R 1 1 . .
    C C8 0.69189(19) 0.37655(15) 0.16361(16) 0.0458(3) Uani d . 1 1 . .
    C C9 0.7506(2) 0.4593(2) 0.2126(2) 0.0655(5) Uani d . 1 1 . .
    H H9 0.8287 0.5168 0.1639 0.079 Uiso calc R 1 1 . .
    C C5 0.1532(2) 0.0332(2) 0.34243(16) 0.0560(4) Uani d . 1 1 . .
    H H5A 0.033 0.1052 0.3428 0.067 Uiso calc R 1 1 . .
    H H5B 0.1653 -0.0658 0.4177 0.067 Uiso calc R 1 1 . .
    C C12 0.5178(2) 0.28940(17) 0.35447(16) 0.0483(3) Uani d . 1 1 . .
    H H12 0.4384 0.2333 0.4035 0.058 Uiso calc R 1 1 . .
    C C11 0.5776(3) 0.3703(2) 0.4049(2) 0.0630(4) Uani d . 1 1 . .
    H H11 0.5397 0.3666 0.4872 0.076 Uiso calc R 1 1 . .
    C C4 0.1763(3) 0.0197(2) 0.21519(17) 0.0620(4) Uani d . 1 1 . .
    H H4A 0.2555 -0.0822 0.2289 0.074 Uiso calc R 1 1 . .
    H H4B 0.0563 0.0397 0.1765 0.074 Uiso calc R 1 1 . .
    C C10 0.6927(3) 0.4557(2) 0.3333(2) 0.0729(5) Uani d . 1 1 . .
    H H10 0.7314 0.511 0.3664 0.088 Uiso calc R 1 1 . .
    O O1 0.30232(14) 0.08905(13) 0.34445(9) 0.0480(2) Uani d . 1 1 . .
    O O2 0.26110(15) 0.13305(14) 0.13264(10) 0.0536(3) Uani d . 1 1 . .
loop_
    _atom_site_aniso_label
    _atom_site_aniso_U_11
    _atom_site_aniso_U_22
    _atom_site_aniso_U_33
    _atom_site_aniso_U_12
    _atom_site_aniso_U_13
    _atom_site_aniso_U_23
    Cl1 0.0564(2) 0.0582(2) 0.0640(2) -0.02759(18) 0.01797(18) -0.01678(18)
    Cl2 0.0595(2) 0.0481(2) 0.0721(3) 0.00034(16) -0.00404(19) -0.02775(19)
    C6 0.0336(5) 0.0369(6) 0.0318(5) -0.0132(4) 0.0005(4) -0.0123(4)
    C13 0.0329(5) 0.0370(6) 0.0337(5) -0.0155(4) 0.0016(4) -0.0151(4)
    C15 0.0460(7) 0.0399(6) 0.0344(6) -0.0138(5) -0.0027(5) -0.0109(5)
    C14 0.0439(6) 0.0405(6) 0.0315(5) -0.0151(5) 0.0027(4) -0.0165(5)
    C7 0.0319(5) 0.0330(5) 0.0463(6) -0.0083(4) -0.0025(5) -0.0161(5)
    C16 0.0401(6) 0.0364(6) 0.0484(7) -0.0119(5) 0.0004(5) -0.0188(5)
    C2 0.0348(6) 0.0478(7) 0.0385(6) -0.0163(5) -0.0002(4) -0.0157(5)
    C17 0.0540(8) 0.0516(8) 0.0451(7) -0.0119(6) -0.0003(6) -0.0297(6)
    C18 0.0487(7) 0.0488(7) 0.0348(6) -0.0119(6) -0.0042(5) -0.0205(5)
    C8 0.0371(6) 0.0369(6) 0.0601(8) -0.0121(5) 0.0005(5) -0.0177(6)
    C9 0.0532(9) 0.0539(9) 0.1019(14) -0.0269(7) 0.0039(9) -0.0379(9)
    C5 0.0488(8) 0.0723(10) 0.0500(8) -0.0347(7) 0.0054(6) -0.0195(7)
    C12 0.0481(7) 0.0489(7) 0.0559(8) -0.0162(6) 0.0048(6) -0.0295(7)
    C11 0.0651(10) 0.0654(10) 0.0756(11) -0.0147(8) -0.0005(8) -0.0483(9)
    C4 0.0702(10) 0.0756(11) 0.0547(9) -0.0449(9) 0.0033(7) -0.0260(8)
    C10 0.0665(11) 0.0683(11) 0.1120(16) -0.0252(9) -0.0017(10) -0.0592(12)
    O1 0.0450(5) 0.0713(7) 0.0346(4) -0.0322(5) 0.0057(4) -0.0203(4)
    O2 0.0545(6) 0.0796(7) 0.0372(5) -0.0400(6) -0.0004(4) -0.0209(5)
_geom_special_details
;
All s.u.'s (except the s.u. in the dihedral angle between two l.s. planes) are
estimated using the full covariance matrix. The cell s.u.'s are taken into
account individually in the estimation of s.u.'s in distances, angles and
torsion angles; correlations between s.u.'s in cell parameters are only used
when they are defined by crystal symmetry. An approximate (isotropic)
treatment of cell s.u.'s is used for estimating s.u.'s involving l.s. planes.
;
loop_
    _geom_bond_atom_site_label_1
    _geom_bond_atom_site_label_2
    _geom_bond_site_symmetry_2
    _geom_bond_distance
    _geom_bond_publ_flag
    Cl1 C8 . 1.7388(16) ?
    Cl2 C16 . 1.7402(13) ?
    C6 C7 . 1.5146(17) ?
    C6 C13 . 1.5189(16) ?
    C6 C2 . 1.5278(17) ?
    C6 H6 . 0.98 ?
    C13 C18 . 1.3885(18) ?
    C13 C14 . 1.3926(16) ?
    C15 C16 . 1.3794(19) ?
    C15 C14 . 1.3843(19) ?
    C15 H15 . 0.93 ?
    C14 H14 . 0.93 ?
    C7 C12 . 1.389(2) ?
    C7 C8 . 1.3980(18) ?
    C16 C17 . 1.380(2) ?
    C2 O1 . 1.4067(16) ?
    C2 O2 . 1.4131(17) ?
    C2 H2 . 0.98 ?
    C17 C18 . 1.387(2) ?
    C17 H17 . 0.93 ?
    C18 H18 . 0.93 ?
    C8 C9 . 1.390(2) ?
    C9 C10 . 1.375(3) ?
    C9 H9 . 0.93 ?
    C5 O1 . 1.4261(17) ?
    C5 C4 . 1.491(2) ?
    C5 H5A . 0.97 ?
    C5 H5B . 0.97 ?
    C12 C11 . 1.390(2) ?
    C12 H12 . 0.93 ?
    C11 C10 . 1.373(3) ?
    C11 H11 . 0.93 ?
    C4 O2 . 1.4181(19) ?
    C4 H4A . 0.97 ?
    C4 H4B . 0.97 ?
    C10 H10 . 0.93 ?
loop_
    _geom_angle_atom_site_label_1
    _geom_angle_atom_site_label_2
    _geom_angle_atom_site_label_3
    _geom_angle_site_symmetry_1
    _geom_angle_site_symmetry_3
    _geom_angle
    _geom_angle_publ_flag
    C7 C6 C13 . . 111.98(9) ?
    C7 C6 C2 . . 113.89(10) ?
    C13 C6 C2 . . 112.22(10) ?
    C7 C6 H6 . . 106 ?
    C13 C6 H6 . . 106 ?
    C2 C6 H6 . . 106 ?
    C18 C13 C14 . . 118.17(12) ?
    C18 C13 C6 . . 120.66(11) ?
    C14 C13 C6 . . 121.16(11) ?
    C16 C15 C14 . . 119.10(12) ?
    C16 C15 H15 . . 120.5 ?
    C14 C15 H15 . . 120.5 ?
    C15 C14 C13 . . 121.18(12) ?
    C15 C14 H14 . . 119.4 ?
    C13 C14 H14 . . 119.4 ?
    C12 C7 C8 . . 116.50(12) ?
    C12 C7 C6 . . 122.60(11) ?
    C8 C7 C6 . . 120.88(12) ?
    C15 C16 C17 . . 121.23(12) ?
    C15 C16 Cl2 . . 119.47(10) ?
    C17 C16 Cl2 . . 119.26(11) ?
    O1 C2 O2 . . 106.64(11) ?
    O1 C2 C6 . . 112.75(10) ?
    O2 C2 C6 . . 108.83(11) ?
    O1 C2 H2 . . 109.5 ?
    O2 C2 H2 . . 109.5 ?
    C6 C2 H2 . . 109.5 ?
    C16 C17 C18 . . 118.86(12) ?
    C16 C17 H17 . . 120.6 ?
    C18 C17 H17 . . 120.6 ?
    C17 C18 C13 . . 121.38(12) ?
    C17 C18 H18 . . 119.3 ?
    C13 C18 H18 . . 119.3 ?
    C9 C8 C7 . . 121.93(15) ?
    C9 C8 Cl1 . . 117.88(12) ?
    C7 C8 Cl1 . . 120.19(11) ?
    C10 C9 C8 . . 119.73(16) ?
    C10 C9 H9 . . 120.1 ?
    C8 C9 H9 . . 120.1 ?
    O1 C5 C4 . . 102.77(12) ?
    O1 C5 H5A . . 111.2 ?
    C4 C5 H5A . . 111.2 ?
    O1 C5 H5B . . 111.2 ?
    C4 C5 H5B . . 111.2 ?
    H5A C5 H5B . . 109.1 ?
    C7 C12 C11 . . 121.95(15) ?
    C7 C12 H12 . . 119 ?
    C11 C12 H12 . . 119 ?
    C10 C11 C12 . . 119.98(18) ?
    C10 C11 H11 . . 120 ?
    C12 C11 H11 . . 120 ?
    O2 C4 C5 . . 104.37(13) ?
    O2 C4 H4A . . 110.9 ?
    C5 C4 H4A . . 110.9 ?
    O2 C4 H4B . . 110.9 ?
    C5 C4 H4B . . 110.9 ?
    H4A C4 H4B . . 108.9 ?
    C11 C10 C9 . . 119.91(16) ?
    C11 C10 H10 . . 120 ?
    C9 C10 H10 . . 120 ?
    C2 O1 C5 . . 104.87(10) ?
    C2 O2 C4 . . 108.24(11) ?
loop_
    _geom_torsion_atom_site_label_1
    _geom_torsion_atom_site_label_2
    _geom_torsion_atom_site_label_3
    _geom_torsion_atom_site_label_4
    _geom_torsion_site_symmetry_1
    _geom_torsion_site_symmetry_2
    _geom_torsion_site_symmetry_3
    _geom_torsion_site_symmetry_4
    _geom_torsion
    _geom_torsion_publ_flag
    C7 C6 C13 C18 . . . . -133.67(12) ?
    C2 C6 C13 C18 . . . . 96.78(13) ?
    C7 C6 C13 C14 . . . . 45.63(15) ?
    C2 C6 C13 C14 . . . . -83.91(14) ?
    C16 C15 C14 C13 . . . . 0.08(19) ?
    C18 C13 C14 C15 . . . . 1.94(18) ?
    C6 C13 C14 C15 . . . . -177.38(11) ?
    C13 C6 C7 C12 . . . . -92.97(14) ?
    C2 C6 C7 C12 . . . . 35.70(17) ?
    C13 C6 C7 C8 . . . . 85.22(14) ?
    C2 C6 C7 C8 . . . . -146.12(12) ?
    C14 C15 C16 C17 . . . . -2.2(2) ?
    C14 C15 C16 Cl2 . . . . 175.65(10) ?
    C7 C6 C2 O1 . . . . -74.72(14) ?
    C13 C6 C2 O1 . . . . 53.83(15) ?
    C7 C6 C2 O2 . . . . 167.18(10) ?
    C13 C6 C2 O2 . . . . -64.28(13) ?
    C15 C16 C17 C18 . . . . 2.2(2) ?
    Cl2 C16 C17 C18 . . . . -175.63(11) ?
    C16 C17 C18 C13 . . . . -0.1(2) ?
    C14 C13 C18 C17 . . . . -1.9(2) ?
    C6 C13 C18 C17 . . . . 177.41(12) ?
    C12 C7 C8 C9 . . . . -0.6(2) ?
    C6 C7 C8 C9 . . . . -178.89(13) ?
    C12 C7 C8 Cl1 . . . . 179.03(10) ?
    C6 C7 C8 Cl1 . . . . 0.74(17) ?
    C7 C8 C9 C10 . . . . 0.6(3) ?
    Cl1 C8 C9 C10 . . . . -179.00(14) ?
    C8 C7 C12 C11 . . . . -0.2(2) ?
    C6 C7 C12 C11 . . . . 178.07(13) ?
    C7 C12 C11 C10 . . . . 0.9(3) ?
    O1 C5 C4 O2 . . . . -28.32(18) ?
    C12 C11 C10 C9 . . . . -0.9(3) ?
    C8 C9 C10 C11 . . . . 0.1(3) ?
    O2 C2 O1 C5 . . . . -31.23(15) ?
    C6 C2 O1 C5 . . . . -150.62(12) ?
    C4 C5 O1 C2 . . . . 36.44(17) ?
    O1 C2 O2 C4 . . . . 12.74(16) ?
    C6 C2 O2 C4 . . . . 134.64(13) ?
    C5 C4 O2 C2 . . . . 9.89(18) ?
loop_
    _geom_hbond_atom_site_label_D
    _geom_hbond_atom_site_label_H
    _geom_hbond_atom_site_label_A
    _geom_hbond_site_symmetry_A
    _geom_hbond_distance_DH
    _geom_hbond_distance_HA
    _geom_hbond_distance_DA
    _geom_hbond_angle_DHA
    C6 H6 Cl1 . 0.98 2.57 3.0566(13) 111
    C12 H12 O1 . 0.93 2.38 3.046(2) 128
data_global
_journal_date_recd_electronic     2012-05-16
_journal_date_accepted     2012-05-24
_journal_name_full     'Acta Crystallographica, Section E'
_journal_year     2012
_journal_volume     68
_journal_issue      7
_journal_page_first     o2008
_journal_page_last     o2009
_journal_paper_category     QO
_journal_paper_doi     10.1107/S1600536812023781
_journal_coeditor_code     BX2412
_publ_contact_author_name     'Claudia C. Gatto'
_publ_contact_author_address
;
Institute of Chemistry
University of Bras\'ilia - UnB
70904-970
Bras\'ilia - DF
Brazil
;
_publ_contact_author_email     ccgatto@unb.br
_publ_contact_author_fax     '55 61 3107 3900'
_publ_contact_author_phone     '55 61 3107 3872'
_publ_section_title
;
<i>rac</i>-2-[(2-Chlorophenyl)(4-chlorophenyl)methyl]-1,3-dioxolane
;
loop_
    _publ_author_name
    _publ_author_footnote
    _publ_author_address
    'Maluf, Daniela F.' .
;
Departament of Pharmacy
Federal University of Paran\'a - UFPR
81531-990
Curitiba - PR
Brazil
;
    'Santos, Sailer S. dos' .
;
Departament of Science and Technology
State University of Santa Cruz - UESC
45662-900
Ilh\'eus - BA
Brazil
;
    'Gatto, Claudia C.' .
;
Institute of Chemistry
University of Bras\'ilia - UnB
70904-970
Bras\'ilia - DF
Brazil
;
    'Oliveira, Br\'as H. de' .
;
Departament of Chemistry
Federal University of Paran\'a - UFPR
81531-990
Curitiba - PR
Brazil
;
