# Supplementary material for: rac-2-[(2-Chloro­phen­yl)(4-chloro­phen­yl)meth­yl]-1,3-dioxolane
Source: Acta Crystallogr Sect E Struct Rep Online. 2012 Jun 13;68(Pt 7):o2008–9. doi: 10.1107/S1600536812023781 (PMC3393280; doi:10.1107/S1600536812023781)
Supplement: Supplementary file 2 [file e-68-o2008-Isup2.hkl]

# 
# h,k,l, Fc-squared, Fo-squared, sigma(Fo-squared) and status flag 
# 
data_I
_shelx_title ' DM35 in P-1' 
_shelx_refln_list_code          4 
_shelx_F_calc_maximum      116.68 
_exptl_crystal_F_000       320.00 
_reflns_d_resolution_high  0.6969 
 
loop_ 
 _symmetry_equiv_pos_as_xyz 
 'x, y, z' 
 '-x, -y, -z' 
 
_cell_length_a     7.5728 
_cell_length_b    10.2268 
_cell_length_c    11.2858 
_cell_angle_alpha  63.357 
_cell_angle_beta   84.021 
_cell_angle_gamma  71.194 
 
_shelx_F_squared_multiplier     1.000 
 
loop_ 
 _refln_index_h 
 _refln_index_k 
 _refln_index_l 
 _refln_F_squared_calc 
 _refln_F_squared_meas 
 _refln_F_squared_sigma 
 _refln_observed_status 
   1   0   0       13.91       20.30      0.39 o 
   2   0   0     4419.09     4456.16     36.61 o 
   3   0   0      182.13      181.92      1.54 o 
   4   0   0       78.60       86.17      0.85 o 
   5   0   0      629.78      655.35      5.31 o 
   6   0   0       30.38       29.99      0.52 o 
   7   0   0       10.46       13.28      0.68 o 
   8   0   0        1.53        0.92      0.39 o 
   9   0   0        5.50        5.91      0.67 o 
  10   0   0        0.71       -0.13      0.57 o 
  -9   1   0       23.00       24.03      1.24 o 
  -8   1   0       10.75       11.67      0.48 o 
  -7   1   0       47.20       49.43      1.00 o 
  -6   1   0      119.22      115.48      1.78 o 
  -5   1   0      124.86      128.17      1.52 o 
  -4   1   0      248.68      256.14      2.65 o 
  -3   1   0       33.81       37.94      0.51 o 
  -2   1   0        0.11        0.39      0.12 o 
  -1   1   0       30.25       43.50      0.46 o 
   0   1   0       47.98       46.98      0.78 o 
   1   1   0       40.14       47.11      0.84 o 
   2   1   0     1406.47     1534.09     13.57 o 
   3   1   0      442.12      485.45      5.06 o 
   4   1   0      407.92      429.25      4.60 o 
   5   1   0       31.76       31.50      0.48 o 
   6   1   0      305.34      294.01      2.79 o 
   7   1   0       18.30       20.96      0.59 o 
   8   1   0       69.58       68.83      1.49 o 
   9   1   0       28.54       32.83      1.12 o 
  10   1   0        0.04        0.52      0.62 o 
  -9   2   0        0.72        0.69      0.56 o 
  -8   2   0        1.39        1.34      0.36 o 
  -7   2   0        9.33        8.19      0.49 o 
  -6   2   0      100.04      101.93      1.84 o 
  -5   2   0       17.19       15.48      0.74 o 
  -4   2   0        5.34        5.27      0.30 o 
  -3   2   0       22.83       36.79      0.48 o 
  -2   2   0      796.63      905.33      8.07 o 
  -1   2   0    13614.47    12510.08     97.75 o 
   0   2   0      829.82      815.78      6.00 o 
   1   2   0     9172.60     8897.98     62.06 o 
   2   2   0     5998.23     6081.67     41.32 o 
   3   2   0     1042.61     1149.06      9.85 o 
   4   2   0       53.90       62.75      0.93 o 
   5   2   0      189.00      208.09      2.29 o 
   6   2   0      153.71      155.50      1.60 o 
   7   2   0      111.89      110.33      1.69 o 
   8   2   0        1.83        2.97      0.38 o 
   9   2   0        2.98        4.01      0.57 o 
  10   2   0       20.76       24.94      1.98 o 
  -9   3   0        3.74        3.06      0.67 o 
  -8   3   0       14.69       15.86      0.77 o 
  -7   3   0       23.92       25.12      0.89 o 
  -6   3   0       16.25       13.89      0.63 o 
  -5   3   0       50.07       46.49      1.05 o 
  -4   3   0       25.01       23.48      0.54 o 
  -3   3   0      103.96      106.88      1.17 o 
  -2   3   0      653.40      702.56      6.35 o 
  -1   3   0     1437.91     1552.54     11.07 o 
   0   3   0      331.93      349.59      2.75 o 
   1   3   0      415.74      401.41      2.91 o 
   2   3   0      402.43      404.41      2.54 o 
   3   3   0       79.24       83.42      0.73 o 
   4   3   0       85.78       89.28      0.79 o 
   5   3   0      135.84      129.91      1.40 o 
   6   3   0       16.53       16.22      0.37 o 
   7   3   0      100.76      102.01      1.18 o 
   8   3   0      166.37      161.63      2.53 o 
   9   3   0        0.62        0.22      0.40 o 
  10   3   0       12.56       11.83      1.94 o 
  -8   4   0        4.75        4.46      0.69 o 
  -7   4   0       19.42       18.18      0.77 o 
  -6   4   0        0.16       -0.39      0.55 o 
  -5   4   0        9.94        7.98      0.48 o 
  -4   4   0       23.38       19.39      0.53 o 
  -3   4   0        5.83        9.96      0.40 o 
  -2   4   0      698.40      681.16      5.92 o 
  -1   4   0       70.93       55.46      0.63 o 
   0   4   0      228.39      211.84      1.75 o 
   1   4   0      626.99      583.06      4.60 o 
   2   4   0       78.95       85.85      0.88 o 
   3   4   0      186.35      193.64      1.67 o 
   4   4   0      304.13      330.73      2.63 o 
   5   4   0       92.02       96.16      0.87 o 
   6   4   0      225.70      227.73      2.10 o 
   7   4   0       28.87       30.61      0.52 o 
   8   4   0       15.87       11.57      0.48 o 
   9   4   0       27.27       29.88      1.09 o 
  10   4   0        1.06        0.41      0.51 o 
  -8   5   0        7.43       10.03      0.95 o 
  -7   5   0        0.53       -0.18      0.36 o 
  -6   5   0        2.22        2.19      0.41 o 
  -5   5   0        4.41        5.51      0.39 o 
  -4   5   0       50.77       52.78      1.06 o 
  -3   5   0      140.90      127.81      1.67 o 
  -2   5   0       56.87       58.81      0.89 o 
  -1   5   0      231.96      228.58      2.18 o 
   0   5   0     1158.13     1182.83      8.49 o 
   1   5   0      257.62      276.75      2.23 o 
   2   5   0      184.18      183.29      1.70 o 
   3   5   0      103.69      111.15      1.01 o 
   4   5   0       10.43       10.94      0.28 o 
   5   5   0      101.92      103.02      1.21 o 
   6   5   0       12.45       15.49      0.32 o 
   7   5   0       45.16       43.54      0.82 o 
   8   5   0        1.75        1.77      0.34 o 
   9   5   0       43.92       43.73      1.63 o 
  10   5   0        2.31        1.72      0.58 o 
  -7   6   0        2.01        1.37      0.61 o 
  -6   6   0        4.50        4.77      0.55 o 
  -5   6   0       21.36       17.55      0.73 o 
  -4   6   0       17.99       14.66      0.58 o 
  -3   6   0       20.31       25.60      0.67 o 
  -2   6   0        3.89        2.84      0.33 o 
  -1   6   0      169.46      163.36      1.73 o 
   0   6   0      103.46       89.88      0.96 o 
   1   6   0       12.83       12.25      0.31 o 
   2   6   0       44.31       42.49      0.55 o 
   3   6   0      169.75      181.04      1.67 o 
   4   6   0        0.08        0.36      0.22 o 
   5   6   0      159.62      159.71      1.89 o 
   6   6   0      309.66      307.62      3.57 o 
   7   6   0        0.38        0.37      0.29 o 
   8   6   0       52.58       51.84      1.73 o 
   9   6   0        1.11        1.55      0.59 o 
  10   6   0        0.03       -0.03      0.52 o 
  -6   7   0       20.53       22.59      1.22 o 
  -5   7   0        6.99        7.15      0.58 o 
  -4   7   0       32.40       30.76      0.89 o 
  -3   7   0       28.10       22.16      0.83 o 
  -2   7   0      150.75      138.47      1.83 o 
  -1   7   0      255.31      237.24      2.71 o 
   0   7   0       10.73       10.92      0.51 o 
   1   7   0       74.41       74.73      0.94 o 
   2   7   0       66.22       64.05      0.90 o 
   3   7   0        6.23        6.65      0.40 o 
   4   7   0       11.21       10.30      0.47 o 
   5   7   0        1.39        1.18      0.29 o 
   6   7   0        3.42        4.64      0.36 o 
   7   7   0       38.99       37.91      0.83 o 
   8   7   0        0.38        0.37      0.43 o 
   9   7   0        2.88        1.85      0.53 o 
  10   7   0       18.44       21.40      1.20 o 
  -6   8   0        0.01       -0.27      0.56 o 
  -5   8   0        7.59        7.78      0.70 o 
  -4   8   0        0.86        2.00      0.74 o 
  -3   8   0       28.06       24.55      0.82 o 
  -2   8   0       41.93       42.89      0.93 o 
  -1   8   0        3.79        5.18      0.56 o 
   0   8   0        0.13        0.04      0.25 o 
   1   8   0       29.04       28.47      0.61 o 
   2   8   0       45.94       42.24      0.78 o 
   3   8   0       78.38       78.66      1.23 o 
   4   8   0      126.72      122.36      1.65 o 
   5   8   0       75.63       75.42      1.41 o 
   6   8   0       52.78       48.79      1.11 o 
   7   8   0       20.11       20.28      0.80 o 
   8   8   0       48.70       47.15      1.28 o 
   9   8   0        3.44        3.21      0.61 o 
  10   8   0        7.47        7.74      0.84 o 
  -5   9   0        0.98        1.17      0.63 o 
  -4   9   0        0.01       -0.20      0.47 o 
  -3   9   0       46.04       44.00      1.41 o 
  -2   9   0       74.74       74.16      2.08 o 
  -1   9   0        3.38        2.83      0.53 o 
   0   9   0       76.34       74.69      1.75 o 
   1   9   0        2.91        3.02      0.34 o 
   2   9   0       26.36       22.95      0.64 o 
   3   9   0       24.29       25.03      0.71 o 
   4   9   0        2.04        1.02      0.33 o 
   5   9   0       27.15       27.07      1.04 o 
   6   9   0       11.92       12.09      0.66 o 
   7   9   0       12.58       10.34      0.62 o 
   8   9   0        8.59        6.33      0.52 o 
   9   9   0       23.50       27.19      1.82 o 
  -4  10   0        3.74        3.27      0.79 o 
  -3  10   0       29.04       32.05      1.50 o 
  -2  10   0        0.96        1.05      0.57 o 
  -1  10   0        2.48        2.19      0.64 o 
   0  10   0       17.91       17.89      0.96 o 
   1  10   0       27.44       27.18      1.23 o 
   2  10   0       20.88       20.27      0.86 o 
   3  10   0        2.10        2.64      0.42 o 
   4  10   0       28.49       26.62      0.85 o 
   5  10   0       69.54       68.73      1.49 o 
   6  10   0        0.97        1.27      0.38 o 
   7  10   0        0.71       -0.01      0.34 o 
   8  10   0        0.45        0.52      0.46 o 
   9  10   0        1.01        1.02      0.69 o 
  -2  11   0        0.36        0.66      0.66 o 
  -1  11   0       30.93       29.39      1.55 o 
   0  11   0        0.02        0.12      0.54 o 
   1  11   0        0.65       -0.03      0.52 o 
   2  11   0       10.85       11.83      0.99 o 
   3  11   0        0.60        1.62      0.44 o 
   4  11   0        2.97        2.67      0.49 o 
   5  11   0       30.75       32.36      1.07 o 
   6  11   0        9.76        8.58      0.66 o 
   7  11   0        0.16        0.29      0.52 o 
   8  11   0       26.99       26.11      1.28 o 
  -1  12   0       27.80       31.75      2.77 o 
   0  12   0        9.05        7.99      0.95 o 
   1  12   0        8.01        8.96      1.23 o 
   2  12   0        3.12        3.37      0.93 o 
   3  12   0        1.45        1.65      0.61 o 
   4  12   0       17.11       16.19      0.88 o 
   5  12   0        0.04        0.14      0.51 o 
   6  12   0        0.00       -0.47      0.50 o 
   7  12   0        0.04       -0.39      0.51 o 
   3  13   0        0.10       -0.58      0.73 o 
   4  13   0       10.55       11.93      1.36 o 
  -6 -12   1        0.26       -0.07      0.57 o 
  -5 -12   1        6.61        4.84      0.73 o 
  -4 -12   1        0.87       -0.39      0.48 o 
  -3 -12   1        4.06        5.09      0.81 o 
  -2 -12   1        1.09       -0.12      1.09 o 
  -1 -12   1        2.13        2.11      0.71 o 
   0 -12   1        0.03       -0.05      0.64 o 
  -7 -11   1        0.13       -0.04      0.53 o 
  -6 -11   1        9.81        7.91      0.79 o 
  -5 -11   1        3.59        5.20      0.82 o 
  -4 -11   1        1.13        1.24      0.44 o 
  -3 -11   1       23.44       24.87      0.96 o 
  -2 -11   1        0.82        1.40      0.42 o 
  -1 -11   1        0.99        0.18      0.53 o 
   0 -11   1       43.40       45.25      1.73 o 
   1 -11   1        0.72        0.50      0.63 o 
   2 -11   1        1.90        2.29      0.75 o 
  -8 -10   1        5.88        8.05      0.79 o 
  -7 -10   1        0.34        0.46      0.35 o 
  -6 -10   1        0.03       -0.32      0.32 o 
  -5 -10   1        0.45        0.17      0.38 o 
  -4 -10   1       64.66       66.37      1.48 o 
  -3 -10   1        6.15        5.92      0.44 o 
  -2 -10   1        7.16        8.37      0.52 o 
  -1 -10   1        2.55        3.06      0.63 o 
   0 -10   1       17.87       16.29      1.14 o 
   1 -10   1        1.49        2.53      0.66 o 
   2 -10   1        4.69        4.33      0.99 o 
   3 -10   1        0.53        0.69      0.64 o 
  -9  -9   1        4.33        5.81      0.92 o 
  -8  -9   1        1.06        0.43      0.30 o 
  -7  -9   1       24.12       21.36      0.85 o 
  -6  -9   1        6.42        5.78      0.50 o 
  -5  -9   1        3.47        3.39      0.40 o 
  -4  -9   1       78.19       75.18      1.38 o 
  -3  -9   1        2.36        1.15      0.28 o 
  -2  -9   1        0.03       -0.07      0.25 o 
  -1  -9   1       61.34       59.09      1.09 o 
   0  -9   1        0.09        0.07      0.39 o 
   1  -9   1        0.82        0.26      0.44 o 
   2  -9   1        1.56        1.60      0.62 o 
   3  -9   1        1.08        1.17      0.62 o 
   4  -9   1       12.37       14.56      1.71 o 
  -9  -8   1       43.64       44.94      1.73 o 
  -8  -8   1        0.54        1.25      0.50 o 
  -7  -8   1       23.64       20.03      0.75 o 
  -6  -8   1        5.78        5.30      0.42 o 
  -5  -8   1       89.04       83.72      1.44 o 
  -4  -8   1        9.70        9.67      0.47 o 
  -3  -8   1       76.32       72.62      1.09 o 
  -2  -8   1      116.29      108.76      1.43 o 
  -1  -8   1       10.72       11.21      0.45 o 
   0  -8   1       19.14       19.18      0.69 o 
   1  -8   1        0.10        0.11      0.40 o 
   2  -8   1        0.14       -0.32      0.32 o 
   3  -8   1       15.80       18.70      0.86 o 
   4  -8   1       40.31       40.80      1.26 o 
   5  -8   1        3.37        2.75      0.49 o 
 -10  -7   1       31.92       33.44      1.49 o 
  -9  -7   1        5.42        4.72      0.99 o 
  -8  -7   1        0.23        0.29      0.37 o 
  -7  -7   1        7.34        6.37      0.42 o 
  -6  -7   1        8.14        6.26      0.43 o 
  -5  -7   1       63.54       63.14      1.05 o 
  -4  -7   1       16.53       16.36      0.52 o 
  -3  -7   1      157.97      162.51      3.19 o 
  -2  -7   1      145.09      148.96      1.73 o 
  -1  -7   1        0.12       -0.17      0.17 o 
   0  -7   1       47.47       45.46      0.78 o 
   1  -7   1        5.06        6.56      0.42 o 
   2  -7   1       41.31       44.94      0.91 o 
   3  -7   1       51.32       51.64      1.03 o 
   4  -7   1       35.43       36.28      0.97 o 
   5  -7   1        0.67        0.83      0.34 o 
   6  -7   1        2.91        4.08      0.73 o 
 -10  -6   1        4.09        4.49      0.69 o 
  -9  -6   1        5.63        6.64      0.72 o 
  -8  -6   1       61.10       56.85      1.38 o 
  -7  -6   1        3.20        4.35      0.39 o 
  -6  -6   1      459.24      431.39      4.20 o 
  -5  -6   1       12.68       16.02      0.51 o 
  -4  -6   1      264.94      269.27      2.93 o 
  -3  -6   1      233.57      218.65      2.26 o 
  -2  -6   1        0.03        0.89      0.20 o 
  -1  -6   1      112.82      104.44      1.03 o 
   0  -6   1       19.06       14.32      0.36 o 
   1  -6   1       25.72       25.42      0.62 o 
   2  -6   1       19.59       17.94      0.74 o 
   3  -6   1      154.53      149.46      1.95 o 
   4  -6   1        3.27        4.32      0.38 o 
   5  -6   1       50.00       51.14      1.17 o 
   6  -6   1        0.22        0.39      0.40 o 
   7  -6   1       10.10        7.68      0.82 o 
 -10  -5   1        1.42        1.23      0.73 o 
  -9  -5   1        4.58        3.96      0.61 o 
  -8  -5   1        6.09        6.37      0.42 o 
  -7  -5   1       36.73       35.12      0.91 o 
  -6  -5   1       50.95       50.66      0.69 o 
  -5  -5   1       11.72       11.00      0.35 o 
  -4  -5   1       40.24       33.94      0.50 o 
  -3  -5   1      201.60      212.61      1.89 o 
  -2  -5   1       78.54       73.94      0.88 o 
  -1  -5   1      163.45      175.20      1.51 o 
   0  -5   1       80.90       78.44      0.82 o 
   1  -5   1      151.60      148.80      1.39 o 
   2  -5   1      249.89      235.73      2.45 o 
   3  -5   1      132.46      137.22      1.78 o 
   4  -5   1       97.61      103.14      1.50 o 
   5  -5   1       34.39       36.31      1.10 o 
   6  -5   1       52.47       51.72      1.46 o 
   7  -5   1        0.39        0.54      0.41 o 
   8  -5   1        0.07        0.26      0.51 o 
 -10  -4   1        3.15        2.55      0.86 o 
  -9  -4   1        4.29        3.85      0.57 o 
  -8  -4   1        0.06       -0.19      0.19 o 
  -7  -4   1      170.43      151.93      1.47 o 
  -6  -4   1       68.20       74.76      0.95 o 
  -5  -4   1      459.74      456.99      3.57 o 
  -4  -4   1     1837.87     1950.04     15.09 o 
  -3  -4   1       37.14       50.41      0.60 o 
  -2  -4   1     1179.18     1191.77      9.19 o 
  -1  -4   1        7.26        4.42      0.16 o 
   0  -4   1       15.69       17.00      0.59 o 
   1  -4   1      217.04      214.32      2.00 o 
   2  -4   1      517.22      512.09      4.50 o 
   3  -4   1        4.63        6.24      0.34 o 
   4  -4   1      350.60      341.10      4.02 o 
   5  -4   1        1.44        0.86      0.25 o 
   6  -4   1        3.93        2.04      0.39 o 
   7  -4   1        0.61        0.94      0.44 o 
   8  -4   1        3.85        4.76      0.71 o 
 -10  -3   1        0.78        1.31      0.51 o 
  -9  -3   1       27.84       30.31      1.43 o 
  -8  -3   1       40.93       40.80      0.84 o 
  -7  -3   1        5.56        5.23      0.36 o 
  -6  -3   1       84.95       83.35      1.19 o 
  -5  -3   1       11.10        8.00      0.25 o 
  -4  -3   1       61.18       68.40      0.67 o 
  -3  -3   1       49.86       67.27      0.72 o 
  -2  -3   1      125.15      121.27      1.00 o 
  -1  -3   1      299.20      304.64      2.62 o 
   0  -3   1       35.25       30.40      0.35 o 
   1  -3   1        6.83        4.06      0.16 o 
   2  -3   1     2033.79     2122.74     15.91 o 
   3  -3   1      954.23      940.54      9.22 o 
   4  -3   1      222.55      220.86      2.71 o 
   5  -3   1       36.96       34.77      0.75 o 
   6  -3   1        6.60        7.09      0.44 o 
   7  -3   1        3.73        2.61      0.43 o 
   8  -3   1        6.82        7.47      0.63 o 
   9  -3   1        4.66        4.61      0.72 o 
 -10  -2   1        3.50        3.38      0.69 o 
  -9  -2   1        0.24        0.17      0.38 o 
  -8  -2   1       21.79       20.43      0.52 o 
  -7  -2   1        0.13        0.25      0.32 o 
  -6  -2   1      179.77      176.01      2.08 o 
  -5  -2   1      433.01      425.10      4.63 o 
  -4  -2   1      111.55      135.54      1.66 o 
  -3  -2   1     5204.44     5379.56     39.85 o 
  -2  -2   1     1343.60     1405.39      9.82 o 
  -1  -2   1       63.32       64.64      0.87 o 
   0  -2   1       94.26       81.16      0.90 o 
   1  -2   1      873.27      930.03      7.58 o 
   2  -2   1      523.24      547.22      4.47 o 
   3  -2   1     2337.99     2416.27     20.11 o 
   4  -2   1        0.17        0.96      0.43 o 
   5  -2   1        1.56        0.94      0.52 o 
   6  -2   1       76.99       81.96      1.28 o 
   7  -2   1       10.52        9.04      0.53 o 
   8  -2   1        2.37        1.34      0.37 o 
   9  -2   1        4.55        4.24      0.69 o 
 -10  -1   1       12.13       11.29      1.74 o 
  -9  -1   1        9.08        8.87      0.65 o 
  -8  -1   1        2.00        1.82      0.37 o 
  -7  -1   1       91.29       94.97      1.17 o 
  -6  -1   1      156.64      151.59      1.67 o 
  -5  -1   1        0.04       -0.15      0.16 o 
  -4  -1   1        3.92        8.67      0.38 o 
  -3  -1   1      467.48      499.49      6.41 o 
  -2  -1   1        8.49        8.05      0.17 o 
  -1  -1   1     1206.93     1237.70      9.11 o 
   0  -1   1      916.54      941.72      6.90 o 
   1  -1   1     9717.30     9422.88     77.71 o 
   2  -1   1      769.77      869.42      6.65 o 
   3  -1   1     1937.63     1936.12     13.93 o 
   4  -1   1      191.61      195.56      1.87 o 
   5  -1   1      178.93      177.44      2.04 o 
   6  -1   1        0.82        0.78      0.24 o 
   7  -1   1        3.44        3.65      0.34 o 
   8  -1   1       24.62       26.52      0.78 o 
   9  -1   1        0.66        0.30      0.48 o 
 -10   0   1        0.03       -0.27      0.54 o 
  -9   0   1        0.08        0.13      0.43 o 
  -8   0   1        0.73        1.82      0.41 o 
  -7   0   1       80.80       83.47      1.45 o 
  -6   0   1       19.10       17.16      0.49 o 
  -5   0   1        2.02        1.46      0.14 o 
  -4   0   1      804.87      779.50      6.51 o 
  -3   0   1        0.71        2.34      0.12 o 
  -2   0   1       18.64       20.34      0.44 o 
  -1   0   1      293.72      284.70      2.30 o 
   0   0   1      109.99      119.65      1.33 o 
   1   0   1       79.48       93.02      0.85 o 
   2   0   1     5716.10     5611.40     37.38 o 
   3   0   1        0.16        1.49      0.16 o 
   4   0   1      284.08      295.02      2.51 o 
   5   0   1      370.69      378.88      3.22 o 
   6   0   1        0.65        1.56      0.23 o 
   7   0   1        4.09        3.42      0.33 o 
   8   0   1        1.32        0.94      0.23 o 
   9   0   1        6.35        5.60      0.70 o 
  10   0   1        1.77        1.91      0.72 o 
 -10   1   1        0.52        0.25      0.61 o 
  -9   1   1        8.48        7.07      1.00 o 
  -8   1   1       54.24       54.71      1.46 o 
  -7   1   1       47.83       48.49      0.93 o 
  -6   1   1       33.19       30.78      0.69 o 
  -5   1   1       41.66       39.42      0.59 o 
  -4   1   1     1097.72     1176.32     10.20 o 
  -3   1   1      269.16      288.19      2.40 o 
  -2   1   1       51.74       44.53      0.35 o 
  -1   1   1     4222.71     4200.55     35.84 o 
   0   1   1     1395.61     1424.92     10.84 o 
   1   1   1     2764.45     2838.17     20.59 o 
   2   1   1     2998.91     3121.10     21.32 o 
   3   1   1       17.75       19.40      0.39 o 
   4   1   1      793.25      836.01      6.32 o 
   5   1   1       77.60       83.23      0.88 o 
   6   1   1        1.95        1.05      0.16 o 
   7   1   1       34.66       35.37      0.62 o 
   8   1   1       15.37       17.55      0.69 o 
   9   1   1        1.82        0.37      0.54 o 
  10   1   1        0.04       -0.35      0.72 o 
  -9   2   1        2.53        1.28      0.64 o 
  -8   2   1       11.13       10.33      0.52 o 
  -7   2   1        0.03       -0.16      0.26 o 
  -6   2   1       11.14       10.09      0.49 o 
  -5   2   1      323.13      300.73      3.11 o 
  -4   2   1       60.99       68.24      1.08 o 
  -3   2   1        0.90        2.94      0.15 o 
  -2   2   1     1563.29     1632.25     11.62 o 
  -1   2   1        0.35        0.23      0.08 o 
   0   2   1      250.76      245.10      1.95 o 
   1   2   1     1398.57     1426.08     10.15 o 
   2   2   1     2356.06     2353.70     15.59 o 
   3   2   1       81.53       96.70      0.93 o 
   4   2   1     1047.54     1042.18      7.54 o 
   5   2   1       53.71       48.58      0.52 o 
   6   2   1       77.14       74.60      0.94 o 
   7   2   1        9.07        9.14      0.41 o 
   8   2   1        1.48        2.35      0.34 o 
   9   2   1        1.13        2.36      0.52 o 
  10   2   1        4.19        5.16      0.83 o 
  -9   3   1       14.90       15.50      1.21 o 
  -8   3   1       10.60       11.28      0.63 o 
  -7   3   1        6.14        7.79      0.54 o 
  -6   3   1       63.62       60.00      1.12 o 
  -5   3   1      123.62      119.62      1.69 o 
  -4   3   1       68.05       73.67      1.14 o 
  -3   3   1      164.07      158.99      1.50 o 
  -2   3   1     1778.01     1936.42     15.25 o 
  -1   3   1       84.27       85.08      0.82 o 
   0   3   1        2.80        3.08      0.11 o 
   1   3   1      767.35      776.09      6.39 o 
   2   3   1     1880.23     2048.76     12.24 o 
   3   3   1     2793.56     2887.13     21.48 o 
   4   3   1       91.43      101.66      0.83 o 
   5   3   1      213.04      225.11      1.85 o 
   6   3   1        4.63        5.17      0.25 o 
   7   3   1        2.59        3.23      0.28 o 
   8   3   1        0.01       -0.17      0.24 o 
   9   3   1        4.40        3.65      0.53 o 
  10   3   1       28.57       30.69      1.53 o 
  -8   4   1        0.20       -0.34      0.34 o 
  -7   4   1       23.23       21.04      0.85 o 
  -6   4   1       48.79       49.39      1.13 o 
  -5   4   1       12.19        9.77      0.51 o 
  -4   4   1       34.35       32.67      0.72 o 
  -3   4   1       69.23       70.09      1.31 o 
  -2   4   1       15.36       14.43      0.34 o 
  -1   4   1     2009.81     2114.01     15.91 o 
   0   4   1     1538.99     1530.45     11.95 o 
   1   4   1       15.26       23.99      0.30 o 
   2   4   1       41.74       34.02      0.41 o 
   3   4   1      640.23      630.68      4.69 o 
   4   4   1     1526.11     1661.23     11.94 o 
   5   4   1        2.81        2.07      0.14 o 
   6   4   1       46.76       52.40      0.67 o 
   7   4   1        5.65        3.79      0.30 o 
   8   4   1        9.55       10.27      0.55 o 
   9   4   1       31.71       34.14      1.06 o 
  10   4   1        2.19        1.55      0.63 o 
  -8   5   1        9.90        9.85      1.04 o 
  -7   5   1       24.67       24.89      1.23 o 
  -6   5   1       20.84       20.08      0.76 o 
  -5   5   1       10.77       10.21      0.55 o 
  -4   5   1      106.09       87.35      1.39 o 
  -3   5   1      139.06      141.39      1.91 o 
  -2   5   1       18.68       18.13      0.43 o 
  -1   5   1        0.15        0.51      0.12 o 
   0   5   1      175.55      166.04      1.54 o 
   1   5   1        8.03        9.07      0.23 o 
   2   5   1      961.81      963.26      7.73 o 
   3   5   1        8.62        7.62      0.20 o 
   4   5   1     1051.99     1148.62      8.69 o 
   5   5   1        7.87        9.27      0.25 o 
   6   5   1      179.89      182.59      1.81 o 
   7   5   1       23.67       19.33      0.54 o 
   8   5   1       20.54       20.90      0.67 o 
   9   5   1        7.65        8.84      0.75 o 
  10   5   1        0.34       -0.54      0.70 o 
  -7   6   1       23.69       27.98      1.54 o 
  -6   6   1        2.17        1.28      0.41 o 
  -5   6   1        9.01        9.15      0.57 o 
  -4   6   1        0.03       -0.17      0.20 o 
  -3   6   1        0.00       -0.04      0.40 o 
  -2   6   1      147.85      140.83      1.92 o 
  -1   6   1      298.42      285.42      2.56 o 
   0   6   1      201.19      228.07      1.87 o 
   1   6   1     1036.27     1038.47      8.27 o 
   2   6   1       60.91       49.97      0.59 o 
   3   6   1       33.51       31.26      0.44 o 
   4   6   1       67.39       75.34      1.15 o 
   5   6   1       78.99       80.75      1.03 o 
   6   6   1      388.66      381.81      3.70 o 
   7   6   1        2.40        1.41      0.19 o 
   8   6   1        2.57        4.30      0.51 o 
   9   6   1        3.07        2.35      0.62 o 
  10   6   1        7.55        6.50      0.89 o 
  -7   7   1        6.24        7.34      1.12 o 
  -6   7   1        0.17        0.43      0.44 o 
  -5   7   1       25.54       23.75      0.84 o 
  -4   7   1       35.47       33.15      0.83 o 
  -3   7   1        0.28        0.34      0.26 o 
  -2   7   1        3.62        4.48      0.39 o 
  -1   7   1       27.98       26.14      0.60 o 
   0   7   1      149.24      145.89      1.34 o 
   1   7   1      294.43      270.77      2.31 o 
   2   7   1      256.91      262.72      2.52 o 
   3   7   1      208.26      204.59      2.15 o 
   4   7   1        7.21        7.20      0.47 o 
   5   7   1        6.38        5.44      0.36 o 
   6   7   1       78.14       72.71      1.21 o 
   7   7   1      224.13      224.72      3.00 o 
   8   7   1       22.89       25.19      1.26 o 
   9   7   1       10.78        9.31      0.97 o 
  10   7   1        0.01        0.01      0.54 o 
  -6   8   1        8.72       10.99      0.92 o 
  -5   8   1       25.54       26.94      1.44 o 
  -4   8   1        6.09        4.65      0.49 o 
  -3   8   1        1.92        2.56      0.36 o 
  -2   8   1       62.28       55.98      1.16 o 
  -1   8   1       65.07       61.16      1.17 o 
   0   8   1      243.80      238.61      2.55 o 
   1   8   1       75.96       70.28      0.98 o 
   2   8   1      319.64      316.70      3.50 o 
   3   8   1        0.90        1.12      0.27 o 
   4   8   1      149.38      148.00      2.25 o 
   5   8   1       85.46       83.92      1.69 o 
   6   8   1        7.32        9.20      0.50 o 
   7   8   1        7.40        4.54      0.38 o 
   8   8   1        7.85        8.69      0.86 o 
   9   8   1        8.21        7.81      1.13 o 
  10   8   1       22.86       26.62      1.60 o 
  -5   9   1        0.16       -0.19      0.50 o 
  -4   9   1        2.56        3.02      0.51 o 
  -3   9   1        0.33        0.72      0.41 o 
  -2   9   1        0.26        0.24      0.32 o 
  -1   9   1       35.85       39.46      1.22 o 
   0   9   1       53.50       52.63      1.41 o 
   1   9   1       83.13       80.91      1.28 o 
   2   9   1      258.19      249.03      2.86 o 
   3   9   1        7.50        7.08      0.43 o 
   4   9   1       39.42       36.23      0.98 o 
   5   9   1       16.13       12.37      0.66 o 
   6   9   1       33.91       35.28      0.98 o 
   7   9   1        0.02       -0.09      0.29 o 
   8   9   1       39.37       38.35      1.11 o 
   9   9   1       18.28       16.82      1.26 o 
  10   9   1        9.49        7.34      1.80 o 
  -4  10   1       23.62       27.89      2.17 o 
  -3  10   1        0.02       -0.17      0.57 o 
  -2  10   1       10.10        8.07      0.86 o 
  -1  10   1       50.95       48.21      1.44 o 
   0  10   1       46.59       55.16      1.70 o 
   1  10   1      170.62      165.37      6.35 o 
   2  10   1       28.94       30.13      0.82 o 
   3  10   1       77.46       76.11      1.60 o 
   4  10   1        5.88        5.56      0.47 o 
   5  10   1       28.07       31.00      1.06 o 
   6  10   1       29.31       29.13      1.16 o 
   7  10   1        4.04        4.54      0.57 o 
   8  10   1        0.02        0.23      0.56 o 
   9  10   1        7.75        8.75      1.01 o 
  -3  11   1        1.39        1.30      0.76 o 
  -2  11   1       29.77       38.33      1.65 o 
  -1  11   1        3.76        4.47      1.07 o 
   0  11   1       24.84       22.46      1.56 o 
   1  11   1       57.08       62.07      2.49 o 
   2  11   1       10.49        9.40      0.86 o 
   3  11   1        1.15        1.28      0.55 o 
   4  11   1       12.51       11.02      0.76 o 
   5  11   1       15.29       16.11      0.84 o 
   6  11   1        6.77        6.26      0.58 o 
   7  11   1       18.24       19.84      0.91 o 
   8  11   1        0.13       -0.17      0.59 o 
  -1  12   1       10.79       12.34      1.13 o 
   0  12   1       18.86       18.49      1.26 o 
   1  12   1       31.47       32.26      1.91 o 
   2  12   1       17.40       15.25      1.61 o 
   3  12   1        2.70        2.08      0.60 o 
   4  12   1        4.76        5.60      0.57 o 
   5  12   1        2.84        3.09      0.50 o 
   6  12   1        2.12        2.22      0.57 o 
   7  12   1        6.23        6.97      0.76 o 
   1  13   1        2.46        2.83      0.93 o 
   2  13   1        0.30       -0.01      0.80 o 
   3  13   1        1.29        2.01      0.86 o 
   4  13   1        0.90        1.74      0.77 o 
   5  13   1        0.02        0.00      0.52 o 
   6  13   1       11.25       12.22      1.14 o 
  -4 -12   2        1.36        1.00      0.58 o 
  -3 -12   2        0.10       -0.35      0.77 o 
  -2 -12   2        0.02        0.47      0.80 o 
  -7 -11   2        4.56        5.14      0.74 o 
  -6 -11   2        8.02        8.75      0.85 o 
  -5 -11   2        5.42        4.86      0.71 o 
  -4 -11   2       17.70       15.94      0.89 o 
  -3 -11   2        0.79        0.42      0.40 o 
  -2 -11   2        9.93       11.78      1.13 o 
  -1 -11   2        6.11        7.21      0.89 o 
   0 -11   2        4.65        4.15      0.81 o 
   1 -11   2        0.22        0.05      0.62 o 
  -8 -10   2       19.97       21.16      1.20 o 
  -7 -10   2        0.18       -0.01      0.50 o 
  -6 -10   2       11.87       12.15      0.78 o 
  -5 -10   2       11.65       11.64      0.73 o 
  -4 -10   2        2.43        2.87      0.48 o 
  -3 -10   2       14.23       12.29      0.59 o 
  -2 -10   2        2.67        2.09      0.41 o 
  -1 -10   2        3.39        3.68      0.66 o 
   0 -10   2        0.39        0.50      0.52 o 
   1 -10   2       27.56       30.96      1.48 o 
   2 -10   2        0.40       -0.26      0.59 o 
   3 -10   2        0.06        0.10      1.29 o 
  -9  -9   2        2.72        2.70      0.78 o 
  -8  -9   2       15.11       15.97      0.86 o 
  -7  -9   2        1.71        1.79      0.41 o 
  -6  -9   2       14.04       14.11      0.76 o 
  -5  -9   2        2.80        2.85      0.43 o 
  -4  -9   2       21.61       20.05      0.65 o 
  -3  -9   2      151.18      146.54      2.14 o 
  -2  -9   2       70.07       66.85      1.21 o 
  -1  -9   2        2.79        5.68      1.49 o 
   0  -9   2       22.35       23.93      1.19 o 
   1  -9   2       37.86       39.74      1.38 o 
   2  -9   2       23.14       25.53      1.32 o 
   3  -9   2        0.28        0.81      0.62 o 
   4  -9   2        2.51        2.69      1.01 o 
  -9  -8   2       58.03       61.87      1.78 o 
  -8  -8   2        0.48        0.22      0.50 o 
  -7  -8   2       17.38       15.62      0.69 o 
  -6  -8   2        1.06        1.60      0.50 o 
  -5  -8   2       14.75       11.81      0.54 o 
  -4  -8   2        3.24        3.10      0.32 o 
  -3  -8   2        2.54        1.72      0.32 o 
  -2  -8   2       31.10       31.42      0.73 o 
  -1  -8   2       11.79       11.26      0.54 o 
   0  -8   2      114.88      112.62      2.95 o 
   1  -8   2        8.56        8.01      0.69 o 
   2  -8   2       23.03       28.56      1.55 o 
   3  -8   2        6.13        7.65      0.74 o 
   4  -8   2        2.99        4.10      0.65 o 
   5  -8   2        4.05        4.00      0.99 o 
 -10  -7   2        2.07        2.86      0.95 o 
  -9  -7   2       11.69       12.71      0.80 o 
  -8  -7   2       11.83       13.16      0.88 o 
  -7  -7   2       40.87       43.03      1.00 o 
  -6  -7   2        0.20        0.21      0.25 o 
  -5  -7   2      100.70       95.38      1.39 o 
  -4  -7   2       27.72       21.96      0.65 o 
  -3  -7   2       74.35       71.88      1.07 o 
  -2  -7   2        5.26        6.40      0.36 o 
  -1  -7   2      231.09      223.96      2.59 o 
   0  -7   2       74.24       71.59      1.12 o 
   1  -7   2        0.09        0.04      0.28 o 
   2  -7   2       11.55       11.72      0.99 o 
   3  -7   2       28.49       28.14      0.80 o 
   4  -7   2        8.57       10.51      0.60 o 
   5  -7   2        3.58        3.74      0.59 o 
   6  -7   2       12.34       14.02      1.03 o 
 -10  -6   2       46.45       52.93      2.38 o 
  -9  -6   2        1.90        3.46      0.54 o 
  -8  -6   2        9.57       10.20      0.76 o 
  -7  -6   2       48.36       50.82      1.07 o 
  -6  -6   2       15.08       10.64      0.46 o 
  -5  -6   2       22.91       21.82      0.59 o 
  -4  -6   2       90.99       84.13      1.13 o 
  -3  -6   2       13.89       14.24      0.43 o 
  -2  -6   2      126.12      118.54      1.42 o 
  -1  -6   2      455.24      437.15      4.18 o 
   0  -6   2      161.77      162.77      1.70 o 
   1  -6   2       91.16       94.11      1.25 o 
   2  -6   2        2.19        1.77      0.27 o 
   3  -6   2        1.76        2.08      0.31 o 
   4  -6   2        2.72        2.29      0.36 o 
   5  -6   2       98.62      102.12      1.80 o 
   6  -6   2        0.74        0.07      0.41 o 
   7  -6   2        2.90        3.40      0.66 o 
 -10  -5   2       10.90       13.06      1.32 o 
  -9  -5   2        0.88        0.26      0.46 o 
  -8  -5   2       80.93       87.35      1.50 o 
  -7  -5   2        1.54        1.20      0.27 o 
  -6  -5   2      148.40      142.57      1.83 o 
  -5  -5   2       53.21       44.24      0.87 o 
  -4  -5   2       93.82       89.61      1.11 o 
  -3  -5   2        0.03        0.23      0.16 o 
  -2  -5   2       23.31       15.38      0.38 o 
  -1  -5   2      329.09      334.07      2.83 o 
   0  -5   2        5.58        4.02      0.21 o 
   1  -5   2      161.50      152.72      1.50 o 
   2  -5   2        0.87        1.05      0.28 o 
   3  -5   2        9.61        9.81      0.46 o 
   4  -5   2       15.65       18.01      0.57 o 
   5  -5   2       70.54       68.96      1.39 o 
   6  -5   2       50.73       50.39      1.23 o 
   7  -5   2        2.49        3.79      0.67 o 
  -9  -4   2       14.36       15.21      1.17 o 
  -8  -4   2       14.25       13.99      0.53 o 
  -7  -4   2       43.52       42.25      0.82 o 
  -6  -4   2        3.39        2.73      0.29 o 
  -5  -4   2       18.79       13.77      0.55 o 
  -4  -4   2        5.72        6.15      0.20 o 
  -3  -4   2      459.55      433.86      3.58 o 
  -2  -4   2      885.04      901.28      7.47 o 
  -1  -4   2       72.66       82.07      0.86 o 
   0  -4   2     1467.62     1487.01     11.49 o 
   1  -4   2       73.74       66.79      0.78 o 
   2  -4   2      239.92      236.63      2.25 o 
   3  -4   2       19.47       22.77      0.60 o 
   4  -4   2       84.50       76.31      1.21 o 
   5  -4   2       16.46       18.89      0.61 o 
   6  -4   2       37.48       38.64      1.02 o 
   7  -4   2       25.37       27.92      1.10 o 
   8  -4   2        0.37        0.05      0.53 o 
  -9  -3   2       26.64       30.54      1.36 o 
  -8  -3   2       33.83       32.56      0.72 o 
  -7  -3   2       45.32       42.07      0.91 o 
  -6  -3   2        5.26        8.35      0.30 o 
  -5  -3   2       92.87       96.26      1.08 o 
  -4  -3   2      211.95      218.34      1.57 o 
  -3  -3   2      157.65      137.00      1.24 o 
  -2  -3   2      380.15      390.48      3.15 o 
  -1  -3   2       10.71       16.28      0.27 o 
   0  -3   2      345.96      335.48      2.62 o 
   1  -3   2      290.92      326.63      2.71 o 
   2  -3   2       29.21       27.82      0.46 o 
   3  -3   2        3.60        4.09      0.26 o 
   4  -3   2      680.52      645.07      6.51 o 
   5  -3   2      146.59      145.11      1.74 o 
   6  -3   2       94.01       94.64      1.61 o 
   7  -3   2       17.08       14.82      0.70 o 
   8  -3   2        3.86        4.46      0.69 o 
 -10  -2   2        4.07        3.96      0.86 o 
  -9  -2   2       27.02       28.37      1.14 o 
  -8  -2   2       32.78       33.06      0.77 o 
  -7  -2   2        0.30        0.43      0.23 o 
  -6  -2   2      160.25      166.77      2.00 o 
  -5  -2   2        0.15       -0.16      0.16 o 
  -4  -2   2      684.37      677.48      6.63 o 
  -3  -2   2      156.90      139.59      1.22 o 
  -2  -2   2      262.52      338.29      2.46 o 
  -1  -2   2     2454.98     2527.43     17.69 o 
   0  -2   2      227.63      217.20      1.83 o 
   1  -2   2      305.23      324.16      2.36 o 
   2  -2   2      446.76      485.38      4.18 o 
   3  -2   2       66.59       74.19      1.03 o 
   4  -2   2       67.29       67.99      0.94 o 
   5  -2   2       69.46       71.53      1.01 o 
   6  -2   2       14.07       12.58      0.59 o 
   7  -2   2        5.40        7.34      0.50 o 
   8  -2   2       14.00       14.98      0.80 o 
   9  -2   2        0.06        0.77      0.54 o 
 -10  -1   2        7.05        8.57      1.16 o 
  -9  -1   2        0.56        0.10      0.38 o 
  -8  -1   2        2.79        2.48      0.39 o 
  -7  -1   2       26.42       27.61      0.62 o 
  -6  -1   2        0.15        0.65      0.27 o 
  -5  -1   2       34.24       34.64      0.78 o 
  -4  -1   2       47.96       37.64      0.74 o 
  -3  -1   2      293.76      325.48      2.60 o 
  -2  -1   2     1416.67     1542.64     11.27 o 
  -1  -1   2     1986.07     2038.69     14.82 o 
   0  -1   2        7.85       14.25      0.23 o 
   1  -1   2        0.84        0.78      0.13 o 
   2  -1   2      265.51      316.79      2.52 o 
   3  -1   2      282.35      283.96      2.15 o 
   4  -1   2      147.88      151.38      1.27 o 
   5  -1   2      481.85      458.57      4.63 o 
   6  -1   2      139.68      132.54      1.90 o 
   7  -1   2       64.81       64.94      1.25 o 
   8  -1   2       23.21       22.26      0.77 o 
   9  -1   2        1.77        2.90      0.44 o 
 -10   0   2        2.06        2.19      0.68 o 
  -9   0   2        5.47        4.95      0.86 o 
  -8   0   2       18.61       17.94      0.77 o 
  -7   0   2       38.21       39.83      1.05 o 
  -6   0   2        0.35        0.28      0.17 o 
  -5   0   2      900.64      887.03      8.61 o 
  -4   0   2      123.75      115.24      1.26 o 
  -3   0   2      272.44      267.70      2.43 o 
  -2   0   2      527.05      490.30      4.29 o 
  -1   0   2      421.70      426.77      3.19 o 
   0   0   2     5313.21     5321.18     41.76 o 
   1   0   2      220.75      267.45      1.92 o 
   2   0   2      139.57      138.45      1.18 o 
   3   0   2        5.40        2.02      0.11 o 
   4   0   2      439.47      463.49      3.64 o 
   5   0   2       92.17       93.23      1.09 o 
   6   0   2       80.70       81.71      1.11 o 
   7   0   2        8.47        9.24      0.44 o 
   8   0   2        1.90        1.43      0.32 o 
   9   0   2        0.84        0.62      0.30 o 
  10   0   2        0.00       -0.13      0.59 o 
  -9   1   2        0.78        0.77      0.59 o 
  -8   1   2        6.59        6.44      0.66 o 
  -7   1   2        4.89        5.56      0.49 o 
  -6   1   2       30.03       30.46      0.60 o 
  -5   1   2        0.74        1.10      0.13 o 
  -4   1   2       97.72       99.66      0.90 o 
  -3   1   2      374.32      388.13      3.11 o 
  -2   1   2     2210.49     2265.80     19.45 o 
  -1   1   2      497.17      500.40      3.59 o 
   0   1   2     2834.95     2940.41     20.95 o 
   1   1   2       82.27       75.30      0.66 o 
   2   1   2      268.86      290.05      2.09 o 
   3   1   2      219.16      235.42      1.75 o 
   4   1   2      109.93       96.22      0.96 o 
   5   1   2       25.05       21.79      0.40 o 
   6   1   2       38.21       37.91      0.80 o 
   7   1   2      178.30      163.02      1.86 o 
   8   1   2        0.07       -0.20      0.20 o 
   9   1   2        6.35        6.56      0.82 o 
  10   1   2        0.23       -0.32      0.54 o 
  -9   2   2        8.85        9.43      1.01 o 
  -8   2   2       27.46       28.16      1.31 o 
  -7   2   2        0.71        0.63      0.28 o 
  -6   2   2      154.32      154.34      2.23 o 
  -5   2   2       38.32       37.34      0.81 o 
  -4   2   2      625.70      630.26      4.80 o 
  -3   2   2      526.13      525.88      4.00 o 
  -2   2   2       30.13       24.21      0.30 o 
  -1   2   2      142.81      148.98      1.29 o 
   0   2   2       33.52       35.78      0.45 o 
   1   2   2     2280.42     2460.93     16.39 o 
   2   2   2     1236.43     1304.38      9.09 o 
   3   2   2      673.66      637.47      4.69 o 
   4   2   2      213.05      202.23      1.77 o 
   5   2   2      325.20      308.04      2.63 o 
   6   2   2      363.17      375.29      3.43 o 
   7   2   2        1.21        0.96      0.15 o 
   8   2   2        3.21        3.44      0.43 o 
   9   2   2        1.71        2.13      0.52 o 
  10   2   2        9.16        9.81      1.01 o 
  -9   3   2        0.91        0.90      0.67 o 
  -8   3   2       13.66       15.93      0.83 o 
  -7   3   2        1.40        1.56      0.34 o 
  -6   3   2        0.46        0.52      0.28 o 
  -5   3   2        0.15        0.23      0.23 o 
  -4   3   2      256.51      240.56      2.46 o 
  -3   3   2      683.84      670.04      4.88 o 
  -2   3   2       19.31       35.77      0.48 o 
  -1   3   2     1049.93     1052.05      8.06 o 
   0   3   2       24.80       20.62      0.27 o 
   1   3   2      145.88      162.17      1.20 o 
   2   3   2      533.09      508.04      3.64 o 
   3   3   2      581.50      639.28      4.50 o 
   4   3   2       20.43       18.37      0.26 o 
   5   3   2       48.28       45.97      0.53 o 
   6   3   2       19.03       17.23      0.39 o 
   7   3   2        0.05        0.10      0.23 o 
   8   3   2        0.27        1.39      0.39 o 
   9   3   2        0.58       -0.02      0.41 o 
  10   3   2       16.98       17.43      1.28 o 
  -8   4   2        0.86        0.66      0.41 o 
  -7   4   2       35.63       35.66      1.04 o 
  -6   4   2       17.34       15.02      0.62 o 
  -5   4   2      368.06      357.10      4.49 o 
  -4   4   2       68.57       66.28      1.36 o 
  -3   4   2        1.28        0.75      0.13 o 
  -2   4   2      186.92      204.46      1.86 o 
  -1   4   2       76.00       86.70      0.84 o 
   0   4   2        4.37        4.59      0.15 o 
   1   4   2       46.79       48.36      0.67 o 
   2   4   2      768.13      796.02      5.59 o 
   3   4   2       60.37       87.19      0.75 o 
   4   4   2      478.94      482.99      3.60 o 
   5   4   2      371.44      371.04      2.83 o 
   6   4   2       17.00       17.45      0.37 o 
   7   4   2        0.12        0.00      0.21 o 
   8   4   2       45.64       40.25      0.94 o 
   9   4   2        7.70        7.81      0.63 o 
  10   4   2        0.46        0.77      1.09 o 
  -8   5   2        1.04        0.85      0.90 o 
  -7   5   2        0.45        0.35      0.38 o 
  -6   5   2        5.89        6.43      0.48 o 
  -5   5   2       47.82       53.56      1.70 o 
  -4   5   2       89.38       84.06      1.86 o 
  -3   5   2        0.11        0.32      0.19 o 
  -2   5   2      565.40      555.80      4.66 o 
  -1   5   2      119.69      117.86      1.13 o 
   0   5   2        2.59        5.41      0.20 o 
   1   5   2      593.90      618.38      4.79 o 
   2   5   2       90.52       72.11      0.70 o 
   3   5   2      187.88      190.46      1.50 o 
   4   5   2      907.70      877.02      6.44 o 
   5   5   2       96.34      108.42      1.04 o 
   6   5   2      121.79      109.61      1.30 o 
   7   5   2        8.76        8.54      0.31 o 
   8   5   2        1.03        1.18      0.47 o 
   9   5   2        3.68        4.74      0.61 o 
  10   5   2       30.73       34.27      2.40 o 
  -7   6   2        0.01       -0.01      0.57 o 
  -6   6   2       91.95       87.37      1.60 o 
  -5   6   2       39.32       36.29      1.36 o 
  -4   6   2        2.02        2.02      0.30 o 
  -3   6   2      122.88      101.55      1.44 o 
  -2   6   2       92.87       94.98      1.32 o 
  -1   6   2        2.63        2.25      0.20 o 
   0   6   2       63.83       71.47      0.83 o 
   1   6   2      457.56      461.71      4.06 o 
   2   6   2       34.89       34.54      0.47 o 
   3   6   2      149.36      126.06      1.13 o 
   4   6   2      512.82      499.93      4.39 o 
   5   6   2      247.67      237.30      2.41 o 
   6   6   2       61.73       61.46      0.91 o 
   7   6   2        4.00        3.40      0.23 o 
   8   6   2        5.87        6.13      0.51 o 
   9   6   2        0.02        0.46      0.46 o 
  10   6   2        1.36       -0.26      0.57 o 
  -7   7   2        3.94        4.42      0.87 o 
  -6   7   2       46.92       54.08      1.64 o 
  -5   7   2        2.35        2.63      0.40 o 
  -4   7   2        3.90        5.19      0.43 o 
  -3   7   2       41.63       50.22      1.05 o 
  -2   7   2      139.88      122.76      1.65 o 
  -1   7   2       20.98       24.18      0.68 o 
   0   7   2       44.61       41.98      0.64 o 
   1   7   2        1.21        0.69      0.23 o 
   2   7   2      209.33      224.01      1.96 o 
   3   7   2      686.87      673.22      5.83 o 
   4   7   2        0.92        1.63      0.21 o 
   5   7   2      510.41      491.21      4.98 o 
   6   7   2       10.17        9.96      0.43 o 
   7   7   2        0.79       -0.07      0.37 o 
   8   7   2       31.16       29.46      1.36 o 
   9   7   2       26.21       30.60      2.05 o 
  10   7   2        0.71       -0.04      0.59 o 
  -6   8   2        1.29        1.42      0.67 o 
  -5   8   2        2.25        2.46      0.48 o 
  -4   8   2       28.77       24.30      0.93 o 
  -3   8   2       60.26       52.39      1.16 o 
  -2   8   2        0.04       -0.07      0.25 o 
  -1   8   2       67.03       60.48      1.12 o 
   0   8   2       50.52       49.78      0.81 o 
   1   8   2       11.36       10.52      0.36 o 
   2   8   2       15.92       15.79      0.61 o 
   3   8   2      742.27      702.53      7.49 o 
   4   8   2       55.94       50.10      1.07 o 
   5   8   2       16.29       14.93      0.59 o 
   6   8   2        3.20        3.30      0.35 o 
   7   8   2        2.12        1.30      0.46 o 
   8   8   2       55.03       58.38      1.37 o 
   9   8   2        8.26       10.42      0.99 o 
  10   8   2        1.70        0.94      0.64 o 
  -5   9   2       35.20       43.11      1.53 o 
  -4   9   2       19.47       22.84      0.91 o 
  -3   9   2       40.42       36.66      1.10 o 
  -2   9   2        0.15        1.38      0.33 o 
  -1   9   2        0.01        0.12      0.26 o 
   0   9   2       17.07       15.10      0.68 o 
   1   9   2        6.22        5.84      0.34 o 
   2   9   2      268.26      254.11      3.76 o 
   3   9   2        4.64        4.51      0.43 o 
   4   9   2      456.44      430.77      5.40 o 
   5   9   2        5.30        3.63      0.56 o 
   6   9   2       25.42       23.35      0.79 o 
   7   9   2        9.38        8.91      0.56 o 
   8   9   2        0.46        1.07      0.38 o 
   9   9   2        0.58        0.08      0.57 o 
  10   9   2        5.24        3.99      0.84 o 
  -4  10   2        3.24        2.19      0.54 o 
  -3  10   2        6.89        7.84      0.65 o 
  -2  10   2       13.22       12.38      0.85 o 
  -1  10   2        0.95        0.86      0.48 o 
   0  10   2        4.55        7.15      1.00 o 
   1  10   2        0.18        0.45      0.45 o 
   2  10   2      124.84      127.78      1.77 o 
   3  10   2       21.74       20.67      0.84 o 
   4  10   2       60.11       61.52      1.48 o 
   5  10   2       48.07       46.48      1.18 o 
   6  10   2       23.77       22.32      0.93 o 
   7  10   2        0.87        0.51      0.36 o 
   8  10   2       29.30       30.95      1.22 o 
   9  10   2        3.74        3.70      0.43 o 
  -3  11   2       20.14       25.71      1.53 o 
  -2  11   2        5.00        5.72      0.86 o 
  -1  11   2        9.72       10.44      0.98 o 
   0  11   2        2.66        1.79      0.49 o 
   1  11   2       21.44       22.20      1.21 o 
   2  11   2        1.97        2.44      0.59 o 
   3  11   2      119.41      116.45      2.51 o 
   4  11   2       10.74       10.30      0.69 o 
   5  11   2       17.46       15.85      0.89 o 
   6  11   2        0.00       -0.38      0.38 o 
   7  11   2       17.43       15.57      0.90 o 
   8  11   2        2.59        1.42      0.82 o 
   9  11   2        0.06        1.03      0.82 o 
  -2  12   2        6.08        8.84      1.20 o 
  -1  12   2       22.05       24.67      1.45 o 
   0  12   2        0.04        1.43      0.59 o 
   1  12   2       10.76       11.92      1.27 o 
   2  12   2        0.14       -0.19      1.09 o 
   3  12   2       31.49       34.69      1.41 o 
   4  12   2       10.84       11.88      0.75 o 
   5  12   2       11.57       10.63      0.72 o 
   6  12   2       11.99       10.45      0.74 o 
   7  12   2        9.23       10.48      0.86 o 
   8  12   2        4.50        3.49      0.79 o 
   0  13   2        4.50        8.05      1.23 o 
   1  13   2        0.03       -0.48      0.71 o 
   2  13   2       21.41       21.57      1.68 o 
   3  13   2        0.07       -0.68      0.68 o 
   4  13   2        3.60        3.57      0.74 o 
   5  13   2        0.05       -0.35      0.47 o 
   6  13   2        0.37        1.20      0.57 o 
  -6 -11   3        7.71       11.09      1.11 o 
  -5 -11   3       36.99       38.39      2.44 o 
  -4 -11   3        0.01       -0.39      0.59 o 
  -3 -11   3        8.41        7.44      0.67 o 
  -2 -11   3        0.22        0.60      0.53 o 
  -1 -11   3        0.66        1.00      0.62 o 
   0 -11   3       13.26       14.07      1.20 o 
  -7 -10   3        0.63        1.25      0.56 o 
  -6 -10   3       34.06       36.41      1.37 o 
  -5 -10   3        0.12       -0.30      0.41 o 
  -4 -10   3        1.74        0.70      0.39 o 
  -3 -10   3        0.48        0.21      0.36 o 
  -2 -10   3        2.97        3.20      0.52 o 
  -1 -10   3        0.74        0.90      0.56 o 
   0 -10   3        3.63        3.43      1.26 o 
   1 -10   3       15.50       15.35      1.95 o 
   2 -10   3        0.41        0.30      0.61 o 
  -8  -9   3       14.81       13.85      1.00 o 
  -7  -9   3        3.42        4.71      0.54 o 
  -6  -9   3        7.99        8.26      0.64 o 
  -5  -9   3        2.66        1.75      0.45 o 
  -4  -9   3       74.83       76.68      1.38 o 
  -3  -9   3        3.56        4.78      0.42 o 
  -2  -9   3       24.41       22.76      0.85 o 
  -1  -9   3        0.22        0.29      0.37 o 
   0  -9   3        3.77        3.35      0.68 o 
   1  -9   3        0.04        0.29      0.54 o 
   2  -9   3        6.95        8.66      0.96 o 
   3  -9   3       13.71       14.31      1.19 o 
  -9  -8   3        7.15        8.61      0.85 o 
  -8  -8   3        3.83        3.21      0.63 o 
  -7  -8   3       85.31       90.14      1.73 o 
  -6  -8   3       33.94       32.87      0.98 o 
  -5  -8   3       39.85       39.83      0.91 o 
  -4  -8   3       88.48       85.45      1.29 o 
  -3  -8   3       10.62       11.20      0.52 o 
  -2  -8   3       60.31       59.86      1.14 o 
  -1  -8   3       32.07       31.18      0.88 o 
   0  -8   3        1.02        0.78      0.48 o 
   1  -8   3       14.89       18.24      0.98 o 
   2  -8   3       37.96       38.38      2.01 o 
   3  -8   3       26.26       27.13      1.37 o 
   4  -8   3        0.01       -0.35      0.56 o 
  -9  -7   3       36.38       38.26      1.41 o 
  -8  -7   3       21.19       24.47      1.15 o 
  -7  -7   3       11.57       11.61      0.60 o 
  -6  -7   3        3.28        2.46      0.47 o 
  -5  -7   3       24.16       23.31      0.62 o 
  -4  -7   3        0.01       -0.02      0.22 o 
  -3  -7   3        0.33        0.32      0.22 o 
  -2  -7   3       16.22       15.45      0.54 o 
  -1  -7   3       55.67       56.41      1.04 o 
   0  -7   3      132.18      125.52      1.86 o 
   1  -7   3       15.47       17.66      1.36 o 
   2  -7   3      208.74      204.74      3.55 o 
   3  -7   3        1.90        3.09      0.56 o 
   4  -7   3        1.71        0.76      0.52 o 
   5  -7   3        2.61        2.19      0.66 o 
  -9  -6   3        0.01        0.49      0.60 o 
  -8  -6   3       27.95       30.08      1.17 o 
  -7  -6   3       35.96       36.93      0.78 o 
  -6  -6   3       31.93       33.70      0.74 o 
  -5  -6   3      377.94      369.72      3.65 o 
  -4  -6   3       50.88       42.83      0.78 o 
  -3  -6   3       63.98       63.82      1.27 o 
  -2  -6   3      116.85      115.87      1.46 o 
  -1  -6   3       47.13       45.47      0.87 o 
   0  -6   3      333.76      330.92      3.58 o 
   1  -6   3        7.98        9.08      0.72 o 
   2  -6   3        4.35        6.69      0.46 o 
   3  -6   3        4.03        5.26      0.38 o 
   4  -6   3       26.59       27.97      0.81 o 
   5  -6   3       31.85       34.44      1.05 o 
   6  -6   3       11.87       12.56      0.93 o 
 -10  -5   3       14.68       15.74      1.46 o 
  -9  -5   3        5.44        6.85      0.95 o 
  -8  -5   3        6.45        8.03      0.62 o 
  -7  -5   3        0.65        0.19      0.27 o 
  -6  -5   3      116.43      117.42      1.37 o 
  -5  -5   3        0.19        0.17      0.18 o 
  -4  -5   3       11.30       10.48      0.38 o 
  -3  -5   3        5.35        5.04      0.39 o 
  -2  -5   3        0.06       -0.09      0.15 o 
  -1  -5   3        8.98        9.19      0.32 o 
   0  -5   3        4.29        3.63      0.24 o 
   1  -5   3     1416.84     1408.88     11.05 o 
   2  -5   3        6.13        4.52      0.30 o 
   3  -5   3      153.96      149.34      2.17 o 
   4  -5   3       94.08       85.99      1.41 o 
   5  -5   3        4.20        3.65      0.45 o 
   6  -5   3       35.88       40.62      1.25 o 
   7  -5   3        2.45        2.73      0.63 o 
  -9  -4   3       16.02       16.28      1.11 o 
  -8  -4   3       19.82       22.48      0.63 o 
  -7  -4   3       45.58       52.37      0.96 o 
  -6  -4   3      251.32      239.35      2.76 o 
  -5  -4   3       12.35        9.13      0.32 o 
  -4  -4   3      210.98      202.55      1.93 o 
  -3  -4   3      198.69      206.72      2.12 o 
  -2  -4   3       38.21       43.30      0.63 o 
  -1  -4   3      468.27      452.11      3.72 o 
   0  -4   3      198.30      201.89      1.73 o 
   1  -4   3      122.24      119.82      1.17 o 
   2  -4   3       44.18       43.13      0.69 o 
   3  -4   3       12.08       10.07      0.46 o 
   4  -4   3       59.61       53.06      0.99 o 
   5  -4   3       29.07       25.29      0.87 o 
   6  -4   3        3.46        2.61      0.42 o 
   7  -4   3        0.18        0.54      0.40 o 
   8  -4   3        0.04       -0.49      0.49 o 
  -9  -3   3        3.88        2.97      1.03 o 
  -8  -3   3        1.25        1.89      0.31 o 
  -7  -3   3       39.94       40.25      0.73 o 
  -6  -3   3        5.24        7.11      0.33 o 
  -5  -3   3        1.82        2.43      0.14 o 
  -4  -3   3       27.68       34.96      0.46 o 
  -3  -3   3        0.14        0.00      0.09 o 
  -2  -3   3      171.50      179.87      1.51 o 
  -1  -3   3        7.14        2.06      0.14 o 
   0  -3   3      592.00      597.30      4.53 o 
   1  -3   3       50.16       55.63      0.68 o 
   2  -3   3      574.65      533.98      4.65 o 
   3  -3   3      720.97      676.88      7.57 o 
   4  -3   3       44.78       44.62      0.80 o 
   5  -3   3       11.04        9.01      0.46 o 
   6  -3   3        2.37        1.49      0.27 o 
   7  -3   3       22.21       23.70      0.96 o 
   8  -3   3       25.60       31.98      1.37 o 
  -9  -2   3        0.61        0.77      0.46 o 
  -8  -2   3       23.82       28.14      0.78 o 
  -7  -2   3      124.66      120.66      1.45 o 
  -6  -2   3       13.32       14.39      0.39 o 
  -5  -2   3      270.48      275.02      2.95 o 
  -4  -2   3      109.82      132.82      1.16 o 
  -3  -2   3        1.84        0.76      0.12 o 
  -2  -2   3      768.20      788.39      6.16 o 
  -1  -2   3      854.90      901.11      6.98 o 
   0  -2   3        0.39       -0.11      0.11 o 
   1  -2   3      535.18      505.15      3.90 o 
   2  -2   3       95.94      102.44      1.05 o 
   3  -2   3       88.62       95.38      0.98 o 
   4  -2   3        5.66        4.84      0.30 o 
   5  -2   3       37.10       35.38      0.75 o 
   6  -2   3       13.37       16.12      0.67 o 
   7  -2   3       10.06        9.55      0.58 o 
   8  -2   3        8.27        6.59      0.60 o 
   9  -2   3        1.55        1.48      0.57 o 
 -10  -1   3        3.80        2.76      0.63 o 
  -9  -1   3        8.62       10.14      0.70 o 
  -8  -1   3       71.71       73.62      1.63 o 
  -7  -1   3        4.52        5.12      0.37 o 
  -6  -1   3       31.33       30.86      0.74 o 
  -5  -1   3        8.53        7.85      0.41 o 
  -4  -1   3        0.00        0.11      0.06 o 
  -3  -1   3       78.55       80.83      0.74 o 
  -2  -1   3      350.77      331.66      2.56 o 
  -1  -1   3      133.73      154.80      1.28 o 
   0  -1   3      884.20      916.28      6.57 o 
   1  -1   3      554.95      560.64      3.97 o 
   2  -1   3       22.83       27.08      0.42 o 
   3  -1   3       63.82       64.84      0.69 o 
   4  -1   3       95.80      113.62      2.81 o 
   5  -1   3        0.30        0.24      0.21 o 
   6  -1   3        5.88        5.04      0.41 o 
   7  -1   3       27.00       26.13      0.81 o 
   8  -1   3        7.73        6.31      0.56 o 
   9  -1   3       17.74       19.26      1.14 o 
 -10   0   3        0.02        0.52      0.59 o 
  -9   0   3       11.05       12.41      0.90 o 
  -8   0   3        9.16        9.30      0.79 o 
  -7   0   3        8.20        9.29      0.66 o 
  -6   0   3       38.12       36.57      0.70 o 
  -5   0   3        0.83        1.00      0.16 o 
  -4   0   3        0.05        0.80      0.08 o 
  -3   0   3      145.73      138.08      1.29 o 
  -2   0   3      397.56      447.04      3.78 o 
  -1   0   3      177.04      193.25      1.56 o 
   0   0   3     1381.91     1402.02     10.52 o 
   1   0   3     1694.24     1675.19     11.99 o 
   2   0   3       45.02       55.20      0.82 o 
   3   0   3      105.47      108.54      1.03 o 
   4   0   3       54.03       52.16      0.60 o 
   5   0   3      103.96      107.76      1.33 o 
   6   0   3      174.26      178.47      2.02 o 
   7   0   3        2.69        1.65      0.29 o 
   8   0   3       13.90       15.82      0.68 o 
   9   0   3        5.09        4.35      0.52 o 
  -9   1   3        8.13        7.50      1.22 o 
  -8   1   3        9.59        8.35      0.70 o 
  -7   1   3      148.00      152.59      2.75 o 
  -6   1   3       49.33       42.16      1.13 o 
  -5   1   3        2.60        2.03      0.14 o 
  -4   1   3        5.86       11.53      0.75 o 
  -3   1   3      750.60      798.20      6.99 o 
  -2   1   3      255.45      291.68      2.53 o 
  -1   1   3     1259.61     1293.02      9.64 o 
   0   1   3     1884.42     1976.00     15.49 o 
   1   1   3       71.70       60.42      0.62 o 
   2   1   3      369.91      354.40      2.80 o 
   3   1   3       15.53       14.86      0.26 o 
   4   1   3      120.80      113.05      0.98 o 
   5   1   3       46.06       49.20      0.71 o 
   6   1   3       96.55       88.09      1.19 o 
   7   1   3       36.75       34.59      0.77 o 
   8   1   3        9.61        8.23      0.49 o 
   9   1   3        2.87        2.60      0.41 o 
  10   1   3        0.10        0.26      0.67 o 
  -9   2   3       20.71       21.77      1.39 o 
  -8   2   3       29.03       29.52      2.52 o 
  -7   2   3        5.52        3.19      0.30 o 
  -6   2   3        0.99        0.80      0.27 o 
  -5   2   3       62.61       62.94      1.05 o 
  -4   2   3       63.21       57.38      0.66 o 
  -3   2   3       68.95       69.64      0.70 o 
  -2   2   3       90.80      100.39      0.99 o 
  -1   2   3      976.46      965.83      7.58 o 
   0   2   3     2180.02     2206.31     16.40 o 
   1   2   3      766.21      803.56      6.80 o 
   2   2   3      406.57      403.50      3.03 o 
   3   2   3       23.97       25.54      0.33 o 
   4   2   3      199.74      192.61      1.73 o 
   5   2   3       39.12       34.38      0.52 o 
   6   2   3       18.93       16.83      0.46 o 
   7   2   3       44.80       48.46      0.83 o 
   8   2   3       65.95       64.74      1.30 o 
   9   2   3        4.39        4.17      0.72 o 
  10   2   3        0.17        0.60      0.59 o 
  -9   3   3        4.22        5.05      1.00 o 
  -8   3   3       39.27       42.93      1.10 o 
  -7   3   3        7.31        6.80      0.50 o 
  -6   3   3        0.04       -0.32      0.32 o 
  -5   3   3       75.65       73.47      1.22 o 
  -4   3   3      325.99      345.95      3.13 o 
  -3   3   3      194.68      210.56      1.78 o 
  -2   3   3     1012.74     1040.41      7.38 o 
  -1   3   3      529.59      534.09      4.12 o 
   0   3   3      189.56      205.95      2.24 o 
   1   3   3      848.91      899.39      6.33 o 
   2   3   3      753.35      813.38      6.36 o 
   3   3   3      370.60      404.56      2.94 o 
   4   3   3       43.01       47.14      0.60 o 
   5   3   3      366.87      372.24      3.15 o 
   6   3   3       20.12       16.34      0.45 o 
   7   3   3      398.41      389.21      4.10 o 
   8   3   3        1.29        1.34      0.19 o 
   9   3   3        3.00        2.07      0.51 o 
  10   3   3       13.72       15.05      1.22 o 
  -8   4   3       13.69       13.75      0.99 o 
  -7   4   3        1.15        0.20      0.36 o 
  -6   4   3        0.10        0.50      0.37 o 
  -5   4   3        5.58        7.61      0.50 o 
  -4   4   3        1.04        0.91      0.23 o 
  -3   4   3      302.44      331.44      3.23 o 
  -2   4   3      250.03      231.53      2.06 o 
  -1   4   3      644.53      651.16      4.59 o 
   0   4   3      250.04      250.66      2.15 o 
   1   4   3     1883.95     1909.09     12.77 o 
   2   4   3       90.41      112.44      0.99 o 
   3   4   3       68.12       91.05      0.80 o 
   4   4   3      329.93      337.44      2.87 o 
   5   4   3        4.59        9.03      0.29 o 
   6   4   3       38.64       38.07      0.76 o 
   7   4   3       68.80       64.60      0.93 o 
   8   4   3        1.84        1.03      0.35 o 
   9   4   3        0.00       -0.43      0.43 o 
  10   4   3       33.12       34.10      2.45 o 
  -8   5   3        4.88        4.64      1.00 o 
  -7   5   3        0.71        0.81      0.46 o 
  -6   5   3        9.57       10.24      0.71 o 
  -5   5   3       67.73       65.64      1.33 o 
  -4   5   3       62.08       70.87      3.08 o 
  -3   5   3      333.23      323.90      3.68 o 
  -2   5   3      175.05      149.85      1.56 o 
  -1   5   3      110.52      126.07      1.18 o 
   0   5   3      374.12      378.92      2.89 o 
   1   5   3      533.50      558.53      4.01 o 
   2   5   3      486.85      551.16      3.85 o 
   3   5   3        6.60        6.48      0.22 o 
   4   5   3        9.98        5.86      0.20 o 
   5   5   3      108.65      120.70      1.37 o 
   6   5   3      857.41      830.35      8.75 o 
   7   5   3        3.73        3.46      0.30 o 
   8   5   3       90.31       89.73      2.88 o 
   9   5   3        0.32       -0.11      0.41 o 
  10   5   3        5.26        6.50      0.85 o 
  -7   6   3        0.01       -0.02      0.60 o 
  -6   6   3        6.55        5.23      0.60 o 
  -5   6   3        0.04       -0.10      0.30 o 
  -4   6   3       33.34       41.74      1.26 o 
  -3   6   3       89.26       82.01      1.60 o 
  -2   6   3        0.49        0.58      0.20 o 
  -1   6   3      107.31      103.70      1.14 o 
   0   6   3      928.77      953.34      7.62 o 
   1   6   3        7.80        6.59      0.22 o 
   2   6   3       43.35       42.58      0.54 o 
   3   6   3        0.03        0.02      0.12 o 
   4   6   3       33.02       32.38      0.52 o 
   5   6   3       78.68       92.11      1.16 o 
   6   6   3      479.26      484.71      4.96 o 
   7   6   3       12.56       12.13      0.64 o 
   8   6   3        0.02        0.10      0.19 o 
   9   6   3       42.54       44.52      1.43 o 
  10   6   3        1.31        1.61      0.57 o 
  -7   7   3       23.38       23.10      1.84 o 
  -6   7   3        0.69        0.27      0.44 o 
  -5   7   3       23.59       24.50      0.91 o 
  -4   7   3      132.91      127.46      2.11 o 
  -3   7   3        0.70        0.48      0.23 o 
  -2   7   3      100.62       98.64      1.42 o 
  -1   7   3       96.29       91.74      1.21 o 
   0   7   3      395.81      382.40      3.31 o 
   1   7   3      121.64      132.90      1.29 o 
   2   7   3       18.83       18.01      0.37 o 
   3   7   3        0.52        0.90      0.16 o 
   4   7   3       62.23       52.62      0.79 o 
   5   7   3      571.27      545.04      5.12 o 
   6   7   3        0.28        0.85      0.35 o 
   7   7   3       75.45       73.60      1.27 o 
   8   7   3        5.58        6.23      0.41 o 
   9   7   3       26.50       25.80      1.15 o 
  10   7   3        2.64        1.56      0.66 o 
  -6   8   3        3.73        2.84      0.88 o 
  -5   8   3       14.43       16.10      0.86 o 
  -4   8   3       19.56       18.04      1.35 o 
  -3   8   3        3.01        3.80      0.37 o 
  -2   8   3       16.87       18.81      0.62 o 
  -1   8   3      210.61      199.34      2.40 o 
   0   8   3        0.00       -0.18      0.18 o 
   1   8   3       29.09       31.26      0.54 o 
   2   8   3       53.84       51.95      0.77 o 
   3   8   3        0.66        1.20      0.26 o 
   4   8   3       14.34       14.07      0.47 o 
   5   8   3      292.90      287.34      3.16 o 
   6   8   3        1.60        0.49      0.24 o 
   7   8   3       91.10       88.00      1.99 o 
   8   8   3       34.84       39.40      1.60 o 
   9   8   3       10.71        8.87      1.39 o 
  10   8   3        0.37        0.29      0.64 o 
  -5   9   3        2.41        1.63      0.68 o 
  -4   9   3        0.20       -0.32      0.37 o 
  -3   9   3       53.54       57.24      1.38 o 
  -2   9   3       40.67       39.34      0.90 o 
  -1   9   3       15.84       16.90      0.65 o 
   0   9   3       40.51       42.50      0.86 o 
   1   9   3        1.59        2.33      0.24 o 
   2   9   3       36.88       34.47      0.70 o 
   3   9   3        3.20        1.92      0.35 o 
   4   9   3      194.30      188.07      4.15 o 
   5   9   3       14.04       15.91      0.69 o 
   6   9   3       86.89       87.82      1.48 o 
   7   9   3       24.34       25.36      0.99 o 
   8   9   3        2.34        1.79      0.80 o 
   9   9   3        1.14        1.00      0.62 o 
  10   9   3        0.88        1.05      0.66 o 
  -4  10   3       38.59       43.58      1.33 o 
  -3  10   3       17.32       17.95      0.90 o 
  -2  10   3       24.92       24.30      0.94 o 
  -1  10   3        7.35        5.44      0.52 o 
   0  10   3        7.62        8.50      0.62 o 
   1  10   3       58.58       53.47      1.26 o 
   2  10   3        1.46        1.00      0.36 o 
   3  10   3        1.77        1.12      0.35 o 
   4  10   3       56.96       56.20      1.27 o 
   5  10   3        1.03        1.15      0.35 o 
   6  10   3       22.97       22.93      1.21 o 
   7  10   3       11.60       12.57      0.78 o 
   8  10   3        8.92        7.09      0.64 o 
   9  10   3        3.51        2.10      0.46 o 
  -3  11   3       12.25       14.04      1.13 o 
  -2  11   3        4.82        8.91      2.19 o 
  -1  11   3       14.76       16.37      1.12 o 
   0  11   3        0.31        0.31      0.41 o 
   1  11   3        0.01       -0.02      0.59 o 
   2  11   3        7.79        7.52      1.01 o 
   3  11   3        5.42        5.36      0.54 o 
   4  11   3        0.02        0.18      0.36 o 
   5  11   3       18.56       18.42      0.94 o 
   6  11   3       26.77       27.45      1.12 o 
   7  11   3        0.14       -0.19      0.40 o 
   8  11   3       20.70       18.02      2.06 o 
   9  11   3        0.00        0.00      0.73 o 
  -2  12   3       10.35       12.49      1.12 o 
  -1  12   3        1.35        1.77      0.66 o 
   0  12   3       20.37       17.74      2.58 o 
   1  12   3        4.32        2.86      1.03 o 
   2  12   3        4.07        2.16      0.86 o 
   3  12   3        1.93        3.44      0.66 o 
   4  12   3        1.27        2.43      0.97 o 
   5  12   3       26.77       29.36      1.13 o 
   6  12   3        0.36        0.97      0.46 o 
   7  12   3        0.50       -0.01      1.61 o 
   8  12   3        0.33       -0.03      0.68 o 
   0  13   3        2.45        2.54      0.95 o 
   1  13   3        2.68        3.47      0.90 o 
   2  13   3        4.65        5.22      1.35 o 
   3  13   3        0.62        0.55      0.77 o 
   4  13   3       13.05       13.30      1.06 o 
   5  13   3        0.01       -0.22      0.41 o 
   6  13   3        3.41        3.50      0.65 o 
   7  13   3        6.80        6.60      0.89 o 
   3  14   3        2.28        1.02      0.86 o 
   4  14   3        1.05        1.55      0.82 o 
  -4 -11   4        0.05       -0.26      1.16 o 
  -3 -11   4        5.67        5.68      0.86 o 
  -2 -11   4        1.49        1.51      0.86 o 
  -6 -10   4       22.29       22.66      1.25 o 
  -5 -10   4        4.64        5.21      0.62 o 
  -4 -10   4       25.53       29.59      1.19 o 
  -3 -10   4        7.36        7.00      0.60 o 
  -2 -10   4        6.79        8.69      0.68 o 
  -1 -10   4        8.61        8.43      0.92 o 
   0 -10   4        2.10        2.87      0.76 o 
   1 -10   4        3.35        1.83      0.74 o 
  -7  -9   4        0.03       -0.47      0.47 o 
  -6  -9   4       16.45       16.18      1.01 o 
  -5  -9   4        0.01       -0.15      0.32 o 
  -4  -9   4       16.11       16.30      0.71 o 
  -3  -9   4       89.67       79.97      1.53 o 
  -2  -9   4       13.61       14.98      0.76 o 
  -1  -9   4        8.72        7.51      0.72 o 
   0  -9   4        0.14       -0.50      0.51 o 
   1  -9   4        1.23        2.48      0.68 o 
   2  -9   4        8.46       12.04      1.41 o 
   3  -9   4        0.44       -0.36      0.71 o 
  -8  -8   4       25.32       33.32      1.48 o 
  -7  -8   4       21.46       20.50      0.89 o 
  -6  -8   4        5.37        4.98      0.53 o 
  -5  -8   4       14.36       17.00      0.65 o 
  -4  -8   4       39.41       41.62      1.12 o 
  -3  -8   4      102.85      107.48      1.65 o 
  -2  -8   4       21.22       23.65      0.77 o 
  -1  -8   4       18.08       21.32      1.57 o 
   0  -8   4        0.00       -0.20      0.43 o 
   1  -8   4        1.33        1.85      0.51 o 
   2  -8   4       11.85       13.71      1.59 o 
   3  -8   4        1.82        0.46      0.59 o 
   4  -8   4        5.33        4.57      1.04 o 
  -9  -7   4        0.51        1.28      0.66 o 
  -8  -7   4        0.00        0.72      0.50 o 
  -7  -7   4        9.53       10.86      0.63 o 
  -6  -7   4       12.05        9.83      0.54 o 
  -5  -7   4       30.85       30.37      0.76 o 
  -4  -7   4       35.11       33.26      0.76 o 
  -3  -7   4       73.10       70.42      1.14 o 
  -2  -7   4      154.30      148.68      1.98 o 
  -1  -7   4       25.80       25.80      0.75 o 
   0  -7   4        5.47        5.39      0.46 o 
   1  -7   4        0.31        1.28      1.39 o 
   2  -7   4        0.76        0.44      0.41 o 
   3  -7   4       41.61       49.30      1.74 o 
   4  -7   4       36.45       38.63      1.64 o 
   5  -7   4        0.52        0.52      0.82 o 
  -9  -6   4       30.50       32.70      1.54 o 
  -8  -6   4       19.52       20.47      1.28 o 
  -7  -6   4        0.44        1.13      0.28 o 
  -6  -6   4       16.91       18.93      0.68 o 
  -5  -6   4       74.75       73.34      1.09 o 
  -4  -6   4       40.53       39.81      0.78 o 
  -3  -6   4       61.71       65.60      1.02 o 
  -2  -6   4        1.89        2.16      0.31 o 
  -1  -6   4       10.81       11.86      0.53 o 
   0  -6   4      101.89      103.32      1.50 o 
   1  -6   4        0.34        0.28      0.34 o 
   2  -6   4        0.06        0.22      0.37 o 
   3  -6   4       30.37       30.90      1.00 o 
   4  -6   4        5.15        2.85      0.64 o 
   5  -6   4        6.99        4.90      0.60 o 
   6  -6   4       13.74       11.63      0.95 o 
  -9  -5   4        6.36        5.07      0.79 o 
  -8  -5   4        0.02       -0.36      0.47 o 
  -7  -5   4        4.74        3.70      0.48 o 
  -6  -5   4       25.50       27.57      0.65 o 
  -5  -5   4       20.48       18.40      0.51 o 
  -4  -5   4      240.61      236.37      2.49 o 
  -3  -5   4      176.50      169.09      1.90 o 
  -2  -5   4      119.58      114.24      1.51 o 
  -1  -5   4       55.31       58.89      1.81 o 
   0  -5   4        3.66        3.86      0.33 o 
   1  -5   4       26.03       23.44      0.63 o 
   2  -5   4       14.84       17.24      0.73 o 
   3  -5   4       14.04       13.08      0.56 o 
   4  -5   4       10.54       12.59      0.87 o 
   5  -5   4       11.74       16.33      0.77 o 
   6  -5   4       33.58       30.10      1.11 o 
   7  -5   4        0.84        0.74      0.56 o 
  -9  -4   4        5.74        6.23      0.82 o 
  -8  -4   4        8.33        9.51      0.76 o 
  -7  -4   4       33.59       34.24      0.92 o 
  -6  -4   4       28.98       30.22      0.53 o 
  -5  -4   4      174.95      160.84      1.76 o 
  -4  -4   4       67.49       65.51      0.92 o 
  -3  -4   4       15.02       19.58      0.58 o 
  -2  -4   4        7.71       10.12      0.38 o 
  -1  -4   4        0.97        0.31      0.15 o 
   0  -4   4      114.79      120.80      1.32 o 
   1  -4   4       22.01       23.17      0.48 o 
   2  -4   4      396.59      391.69      3.76 o 
   3  -4   4       23.58       18.11      0.62 o 
   4  -4   4       40.29       47.07      0.89 o 
   5  -4   4       84.17       76.68      1.60 o 
   6  -4   4        4.79        2.68      0.46 o 
   7  -4   4        1.45        2.62      0.59 o 
  -9  -3   4        1.92        1.29      0.51 o 
  -8  -3   4        8.87        8.54      0.79 o 
  -7  -3   4       11.47       11.81      0.58 o 
  -6  -3   4        0.12        0.55      0.29 o 
  -5  -3   4      206.93      210.38      2.27 o 
  -4  -3   4      358.34      363.80      3.46 o 
  -3  -3   4      343.17      366.59      3.25 o 
  -2  -3   4      337.62      346.84      2.76 o 
  -1  -3   4      393.33      424.07      3.53 o 
   0  -3   4       28.09       27.73      0.47 o 
   1  -3   4      401.99      403.66      3.22 o 
   2  -3   4        0.05        0.08      0.16 o 
   3  -3   4       15.90       17.76      0.50 o 
   4  -3   4        7.27        5.09      0.33 o 
   5  -3   4       44.15       39.68      1.13 o 
   6  -3   4        1.18        0.63      0.32 o 
   7  -3   4        3.34        2.49      0.56 o 
   8  -3   4        0.02       -0.19      0.51 o 
  -9  -2   4        1.59        1.42      0.73 o 
  -8  -2   4       41.58       42.80      0.98 o 
  -7  -2   4       10.66        8.58      0.41 o 
  -6  -2   4      120.58      108.43      1.57 o 
  -5  -2   4      159.25      155.53      1.34 o 
  -4  -2   4       42.28       36.18      0.46 o 
  -3  -2   4        0.06        0.03      0.09 o 
  -2  -2   4       48.43       36.95      0.47 o 
  -1  -2   4      660.95      728.64      5.50 o 
   0  -2   4       44.59       36.55      0.50 o 
   1  -2   4       18.27       24.40      0.43 o 
   2  -2   4       14.24       13.69      0.33 o 
   3  -2   4      365.48      354.64      3.41 o 
   4  -2   4      578.84      551.73      5.15 o 
   5  -2   4       17.34       20.39      0.61 o 
   6  -2   4       56.03       57.21      1.22 o 
   7  -2   4        0.40       -0.31      0.31 o 
   8  -2   4        5.38        5.31      0.70 o 
 -10  -1   4        4.37        4.11      1.09 o 
  -9  -1   4        8.53        8.72      0.68 o 
  -8  -1   4        3.74        3.52      0.37 o 
  -7  -1   4        2.71        2.48      0.32 o 
  -6  -1   4      201.37      213.00      2.63 o 
  -5  -1   4       55.27       53.94      0.72 o 
  -4  -1   4      435.46      462.82      3.44 o 
  -3  -1   4      361.13      390.38      3.19 o 
  -2  -1   4      134.94      149.04      1.27 o 
  -1  -1   4      177.76      209.29      1.91 o 
   0  -1   4     2244.33     2396.33     17.56 o 
   1  -1   4      330.48      353.29      3.11 o 
   2  -1   4      519.98      562.12      4.02 o 
   3  -1   4      376.69      380.57      2.97 o 
   4  -1   4        1.16        0.62      0.19 o 
   5  -1   4       62.19       53.53      0.85 o 
   6  -1   4       11.62       11.04      0.56 o 
   7  -1   4       11.76       10.47      0.64 o 
   8  -1   4        9.97       10.60      0.69 o 
   9  -1   4        4.27        4.41      0.83 o 
 -10   0   4        0.09        0.00      0.90 o 
  -9   0   4       28.60       33.03      1.25 o 
  -8   0   4        3.87        4.83      0.59 o 
  -7   0   4      144.61      148.85      4.89 o 
  -6   0   4      218.19      212.30      2.63 o 
  -5   0   4       97.31      100.19      1.20 o 
  -4   0   4       34.05       29.51      0.39 o 
  -3   0   4      328.68      344.01      3.18 o 
  -2   0   4       59.03       55.98      0.69 o 
  -1   0   4      263.86      283.10      2.52 o 
   0   0   4      427.10      457.79      3.58 o 
   1   0   4       54.72       54.80      0.60 o 
   2   0   4       23.16        9.07      0.26 o 
   3   0   4      387.75      361.00      2.95 o 
   4   0   4        0.92        1.08      0.18 o 
   5   0   4      435.69      414.72      3.84 o 
   6   0   4        8.57        8.03      0.41 o 
   7   0   4       41.96       40.80      0.91 o 
   8   0   4        1.34        0.49      0.34 o 
   9   0   4        9.54        7.78      0.94 o 
  -9   1   4        0.38        0.65      0.57 o 
  -8   1   4       18.96       17.72      0.95 o 
  -7   1   4       54.88       56.84      1.77 o 
  -6   1   4       48.47       48.07      1.51 o 
  -5   1   4      203.97      200.90      1.91 o 
  -4   1   4      156.15      158.88      1.36 o 
  -3   1   4      140.76      153.71      1.56 o 
  -2   1   4      180.58      204.18      1.86 o 
  -1   1   4     2147.94     2287.62     18.81 o 
   0   1   4       67.10       65.23      0.68 o 
   1   1   4      875.22      886.89      6.77 o 
   2   1   4     3290.16     3466.39     27.06 o 
   3   1   4        1.91        2.32      0.14 o 
   4   1   4      642.81      678.48      5.87 o 
   5   1   4        0.02       -0.01      0.09 o 
   6   1   4        0.57        0.23      0.21 o 
   7   1   4      204.33      195.73      2.42 o 
   8   1   4        3.71        5.65      0.60 o 
   9   1   4        7.50        7.37      0.64 o 
  10   1   4       13.00       14.09      2.11 o 
  -9   2   4        0.54        1.80      0.82 o 
  -8   2   4        4.58        6.24      0.67 o 
  -7   2   4      117.22      113.76      2.65 o 
  -6   2   4      220.33      237.64      2.66 o 
  -5   2   4      169.88      166.81      2.13 o 
  -4   2   4      129.64      129.11      1.24 o 
  -3   2   4       90.18       99.49      1.11 o 
  -2   2   4      186.49      202.47      1.86 o 
  -1   2   4      390.70      435.13      3.81 o 
   0   2   4      778.81      799.83      7.27 o 
   1   2   4      184.43      179.45      1.61 o 
   2   2   4       65.49       62.76      1.26 o 
   3   2   4      196.46      201.23      1.79 o 
   4   2   4      338.13      322.25      2.53 o 
   5   2   4       69.23       65.41      1.01 o 
   6   2   4        1.61        1.36      0.24 o 
   7   2   4       56.32       51.56      0.91 o 
   8   2   4      157.75      154.02      2.43 o 
   9   2   4        0.59        0.15      0.32 o 
  10   2   4       19.46       18.50      2.33 o 
  -9   3   4        0.00        0.71      0.73 o 
  -8   3   4       39.20       38.27      3.80 o 
  -7   3   4        1.86        1.67      0.32 o 
  -6   3   4       71.18       70.63      1.49 o 
  -5   3   4      109.59       99.26      1.65 o 
  -4   3   4       39.88       39.41      0.73 o 
  -3   3   4       94.38       97.98      0.95 o 
  -2   3   4      303.77      353.26      2.97 o 
  -1   3   4       65.89       62.41      0.67 o 
   0   3   4      774.48      827.78      6.09 o 
   1   3   4     2687.89     2772.22     20.00 o 
   2   3   4      127.92      128.20      1.21 o 
   3   3   4     2440.37     2524.75     19.03 o 
   4   3   4      179.08      171.58      1.44 o 
   5   3   4      290.34      296.31      3.16 o 
   6   3   4        9.94        7.76      0.44 o 
   7   3   4       24.67       26.72      0.67 o 
   8   3   4       13.43       13.51      0.58 o 
   9   3   4       84.48       83.80      3.78 o 
  10   3   4       30.87       27.28      2.58 o 
  -8   4   4       17.48       18.19      1.07 o 
  -7   4   4        6.96        8.14      0.68 o 
  -6   4   4       50.31       50.64      1.28 o 
  -5   4   4       59.81       56.33      1.09 o 
  -4   4   4      351.60      340.16      3.59 o 
  -3   4   4       11.34       11.46      0.40 o 
  -2   4   4       75.46       66.42      0.68 o 
  -1   4   4      542.25      563.52      4.36 o 
   0   4   4      262.06      240.15      1.97 o 
   1   4   4      256.28      292.24      2.09 o 
   2   4   4      235.82      290.40      2.16 o 
   3   4   4      935.41     1030.93      7.88 o 
   4   4   4      177.64      184.98      1.53 o 
   5   4   4       43.64       46.64      0.83 o 
   6   4   4      133.72      131.42      1.78 o 
   7   4   4      125.46      123.17      1.78 o 
   8   4   4       11.18       10.28      0.55 o 
   9   4   4       79.18       81.75      1.99 o 
  10   4   4        8.68       10.65      1.32 o 
  -8   5   4        0.79        1.29      0.73 o 
  -7   5   4       69.50       77.02      2.43 o 
  -6   5   4       25.34       24.49      1.30 o 
  -5   5   4        0.02       -0.15      0.28 o 
  -4   5   4       29.16       30.83      0.69 o 
  -3   5   4       55.82       45.45      0.81 o 
  -2   5   4      112.46      111.88      1.18 o 
  -1   5   4      246.61      241.97      1.82 o 
   0   5   4      282.94      273.63      2.16 o 
   1   5   4       53.88       59.53      0.60 o 
   2   5   4     2042.86     2220.18     14.92 o 
   3   5   4      300.35      297.79      2.28 o 
   4   5   4      274.56      301.77      2.63 o 
   5   5   4        0.48        0.41      0.20 o 
   6   5   4        8.26       10.98      0.47 o 
   7   5   4       39.23       39.53      0.84 o 
   8   5   4       69.14       72.97      1.41 o 
   9   5   4        3.68        3.95      0.61 o 
  10   5   4        0.13        0.27      0.77 o 
  -7   6   4        6.94        8.57      2.13 o 
  -6   6   4       38.67       36.23      1.21 o 
  -5   6   4       16.44       15.66      0.74 o 
  -4   6   4       25.56       20.02      0.67 o 
  -3   6   4       46.50       45.78      0.94 o 
  -2   6   4       54.97       59.72      0.96 o 
  -1   6   4      627.84      609.03      5.02 o 
   0   6   4       72.70       83.55      0.85 o 
   1   6   4        1.02        0.17      0.10 o 
   2   6   4      368.92      350.97      2.66 o 
   3   6   4       99.22      105.86      0.98 o 
   4   6   4       19.87       20.37      0.62 o 
   5   6   4      395.34      385.09      4.01 o 
   6   6   4      113.58      109.78      1.60 o 
   7   6   4        2.64        2.47      0.30 o 
   8   6   4      128.20      133.15      2.56 o 
   9   6   4        0.92        0.44      0.58 o 
  10   6   4       37.14       39.58      1.77 o 
  -7   7   4        3.37        2.00      0.91 o 
  -6   7   4        1.69        2.06      0.52 o 
  -5   7   4       28.30       28.20      1.09 o 
  -4   7   4       10.15       10.05      0.66 o 
  -3   7   4        5.06        6.10      0.60 o 
  -2   7   4       52.48       44.19      0.87 o 
  -1   7   4       39.60       44.68      0.83 o 
   0   7   4       29.55       33.33      0.54 o 
   1   7   4      279.94      291.61      2.49 o 
   2   7   4      125.16      133.12      1.18 o 
   3   7   4      111.79      121.68      1.28 o 
   4   7   4       38.89       47.39      0.76 o 
   5   7   4        2.63        2.30      0.30 o 
   6   7   4        3.26        3.75      0.31 o 
   7   7   4       39.63       40.60      0.84 o 
   8   7   4        1.69        2.48      0.34 o 
   9   7   4        5.46        5.09      0.70 o 
  10   7   4        4.23        3.84      0.67 o 
  -6   8   4       10.82        9.25      0.99 o 
  -5   8   4       17.19       14.67      0.92 o 
  -4   8   4        5.16        4.54      0.49 o 
  -3   8   4       30.87       28.49      0.84 o 
  -2   8   4       41.60       44.53      1.45 o 
  -1   8   4       18.34       18.15      0.59 o 
   0   8   4      153.07      142.88      1.50 o 
   1   8   4      366.96      340.38      2.90 o 
   2   8   4        4.90        5.60      0.29 o 
   3   8   4        1.21        1.53      0.27 o 
   4   8   4      102.71       86.39      1.15 o 
   5   8   4        0.02       -0.15      0.20 o 
   6   8   4        3.97        3.77      0.33 o 
   7   8   4       57.95       65.33      1.36 o 
   8   8   4        6.88        8.90      0.55 o 
   9   8   4       35.83       38.10      1.02 o 
  10   8   4        1.83        3.04      0.77 o 
  -5   9   4       10.65       12.38      2.46 o 
  -4   9   4        1.04       -0.30      0.76 o 
  -3   9   4       11.15       10.05      0.61 o 
  -2   9   4        0.34       -0.23      0.25 o 
  -1   9   4       45.10       46.61      0.94 o 
   0   9   4       64.40       59.47      1.05 o 
   1   9   4        3.58        3.86      0.29 o 
   2   9   4        1.95        2.26      0.26 o 
   3   9   4        2.54        3.78      0.33 o 
   4   9   4        8.39        9.38      0.50 o 
   5   9   4        2.89        2.36      0.29 o 
   6   9   4        1.22        1.52      0.33 o 
   7   9   4        4.61        5.79      0.56 o 
   8   9   4        4.16        3.82      0.53 o 
   9   9   4        3.48        3.40      0.65 o 
  10   9   4        2.36        2.39      0.77 o 
  -5  10   4        3.04        3.13      0.74 o 
  -4  10   4        2.93        3.73      0.62 o 
  -3  10   4        0.58       -0.33      0.38 o 
  -2  10   4       21.14       22.26      0.82 o 
  -1  10   4       42.72       40.32      1.00 o 
   0  10   4       18.34       18.09      0.98 o 
   1  10   4        0.11       -0.11      0.26 o 
   2  10   4      113.96      117.04      1.78 o 
   3  10   4       38.12       33.56      0.96 o 
   4  10   4        0.05       -0.01      0.30 o 
   5  10   4        3.76        3.49      0.44 o 
   6  10   4        7.83        8.67      0.54 o 
   7  10   4        7.05        6.31      0.63 o 
   8  10   4        3.04        2.95      0.51 o 
   9  10   4        8.91        9.70      1.04 o 
  -4  11   4        0.00        0.06      0.73 o 
  -3  11   4        9.56       10.64      0.88 o 
  -2  11   4       24.20       23.14      1.13 o 
  -1  11   4       42.54       44.97      1.38 o 
   0  11   4        0.01        0.27      0.34 o 
   1  11   4        9.73       16.36      2.38 o 
   2  11   4        5.93        5.62      0.69 o 
   3  11   4        1.20        0.44      0.38 o 
   4  11   4       17.66       17.75      0.82 o 
   5  11   4        0.85        1.18      0.43 o 
   6  11   4        1.00        1.23      0.41 o 
   7  11   4        0.50        0.19      0.42 o 
   8  11   4        3.82        3.44      0.74 o 
   9  11   4        0.27        0.52      0.64 o 
  -2  12   4       18.15       20.27      1.54 o 
  -1  12   4        0.23        0.09      0.55 o 
   0  12   4        0.73        0.00      0.73 o 
   1  12   4       12.49       12.62      1.67 o 
   2  12   4        0.48        1.43      0.84 o 
   3  12   4        1.48        0.41      0.67 o 
   4  12   4        0.70        0.45      0.40 o 
   5  12   4       10.17       11.40      0.80 o 
   6  12   4       12.23       11.45      1.36 o 
   7  12   4        2.51        2.92      0.90 o 
   8  12   4        0.06        0.45      0.73 o 
  -1  13   4        9.69       11.91      1.41 o 
   0  13   4        2.40        2.73      0.95 o 
   1  13   4       15.97       18.99      1.59 o 
   2  13   4        1.52        1.74      0.82 o 
   3  13   4        4.02        5.73      1.03 o 
   4  13   4        1.13        1.91      0.54 o 
   5  13   4        1.18        0.16      0.61 o 
   6  13   4       14.37       16.87      1.21 o 
   7  13   4        0.59        2.79      0.95 o 
   2  14   4        0.02        0.30      0.80 o 
   3  14   4        1.19        0.43      0.77 o 
   4  14   4        5.42        7.08      2.19 o 
   5  14   4        8.09        8.75      0.85 o 
  -5 -10   5       19.98       21.48      1.15 o 
  -4 -10   5       12.33       13.77      0.89 o 
  -3 -10   5        2.39        3.27      0.56 o 
  -2 -10   5        0.26        1.21      0.60 o 
  -1 -10   5        6.61        7.11      0.95 o 
  -7  -9   5        1.91        2.06      1.00 o 
  -6  -9   5       18.20       18.09      1.23 o 
  -5  -9   5        1.26        0.69      0.45 o 
  -4  -9   5        2.17        1.90      0.43 o 
  -3  -9   5        0.08        0.18      0.38 o 
  -2  -9   5       13.67       14.96      0.78 o 
  -1  -9   5        5.37        4.47      0.76 o 
   0  -9   5       14.91       16.66      1.42 o 
   1  -9   5       18.60       19.48      1.33 o 
   2  -9   5        0.06        0.14      0.77 o 
  -8  -8   5        0.19        0.32      0.77 o 
  -7  -8   5        0.14        0.24      0.53 o 
  -6  -8   5        6.88        9.05      0.57 o 
  -5  -8   5        0.68        0.72      0.31 o 
  -4  -8   5        5.14        7.00      0.54 o 
  -3  -8   5        2.25        2.99      0.44 o 
  -2  -8   5       81.81       76.47      1.49 o 
  -1  -8   5        0.25        0.81      0.36 o 
   0  -8   5       13.60       15.82      1.15 o 
   1  -8   5        2.63        0.70      0.56 o 
   2  -8   5        3.76        1.67      0.60 o 
   3  -8   5        0.65        0.39      0.74 o 
  -8  -7   5        9.18       10.48      1.07 o 
  -7  -7   5       34.94       35.80      1.24 o 
  -6  -7   5        0.02        0.54      0.28 o 
  -5  -7   5       26.12       24.54      0.71 o 
  -4  -7   5        0.00       -0.07      0.27 o 
  -3  -7   5       73.59       70.60      1.25 o 
  -2  -7   5        3.73        3.61      0.42 o 
  -1  -7   5       37.82       40.20      1.02 o 
   0  -7   5       12.25       15.55      1.90 o 
   1  -7   5        4.14        4.44      0.68 o 
   2  -7   5        0.11       -0.40      0.66 o 
   3  -7   5        6.94        5.34      0.81 o 
   4  -7   5        0.06        0.39      0.80 o 
  -9  -6   5        0.09        0.39      0.64 o 
  -8  -6   5       11.50        9.07      1.57 o 
  -7  -6   5        1.80        2.24      0.37 o 
  -6  -6   5        1.35        0.05      0.26 o 
  -5  -6   5        8.58        7.23      0.42 o 
  -4  -6   5        0.09       -0.18      0.23 o 
  -3  -6   5        5.94        5.44      0.40 o 
  -2  -6   5        0.89        0.09      0.33 o 
  -1  -6   5      185.31      171.96      2.19 o 
   0  -6   5       89.40       83.55      1.46 o 
   1  -6   5       11.23       11.42      0.73 o 
   2  -6   5        7.71        6.76      0.75 o 
   3  -6   5        0.76       -0.31      0.59 o 
   4  -6   5       12.76       12.74      1.08 o 
   5  -6   5       13.62       12.86      1.13 o 
  -9  -5   5        0.04       -0.54      0.57 o 
  -8  -5   5       32.32       34.51      1.30 o 
  -7  -5   5        3.30        5.04      0.61 o 
  -6  -5   5       47.38       46.02      0.92 o 
  -5  -5   5        3.94        5.49      0.35 o 
  -4  -5   5      333.06      318.19      3.25 o 
  -3  -5   5       17.37       16.90      0.56 o 
  -2  -5   5      395.36      378.65      4.02 o 
  -1  -5   5       38.48       34.65      0.88 o 
   0  -5   5       43.77       41.07      0.87 o 
   1  -5   5       52.88       51.93      1.42 o 
   2  -5   5        0.11       -0.29      0.29 o 
   3  -5   5       12.25       14.45      1.01 o 
   4  -5   5        7.04        9.16      0.58 o 
   5  -5   5        0.78        0.83      0.40 o 
   6  -5   5        6.07        3.92      1.37 o 
  -9  -4   5        7.02        6.97      0.87 o 
  -8  -4   5        0.79        0.59      0.46 o 
  -7  -4   5        0.09        0.35      0.41 o 
  -6  -4   5        9.86        9.82      0.35 o 
  -5  -4   5        3.75        3.85      0.29 o 
  -4  -4   5       11.47       11.59      0.43 o 
  -3  -4   5        8.27        7.81      0.41 o 
  -2  -4   5       57.17       50.95      0.88 o 
  -1  -4   5       47.92       47.97      0.87 o 
   0  -4   5       54.61       52.79      0.85 o 
   1  -4   5      304.07      287.34      2.60 o 
   2  -4   5        7.96        9.28      0.48 o 
   3  -4   5        1.00        0.34      0.28 o 
   4  -4   5       20.22       18.99      0.68 o 
   5  -4   5        1.97        1.46      0.36 o 
   6  -4   5       13.63       16.79      0.92 o 
   7  -4   5        4.04        3.60      0.67 o 
  -9  -3   5       13.19       14.24      0.95 o 
  -8  -3   5        8.62       10.30      1.24 o 
  -7  -3   5      140.21      140.75      2.50 o 
  -6  -3   5       14.33       13.97      0.47 o 
  -5  -3   5      332.77      317.61      3.13 o 
  -4  -3   5       46.09       45.16      0.76 o 
  -3  -3   5     1164.83     1135.65     10.02 o 
  -2  -3   5      239.83      253.73      2.53 o 
  -1  -3   5      175.08      179.24      1.90 o 
   0  -3   5       73.12       71.89      0.91 o 
   1  -3   5        3.88        4.10      0.24 o 
   2  -3   5      165.25      164.66      1.84 o 
   3  -3   5      179.60      181.04      2.03 o 
   4  -3   5        1.04        0.66      0.28 o 
   5  -3   5        1.51        2.20      0.38 o 
   6  -3   5       33.19       36.56      1.03 o 
   7  -3   5       24.05       21.47      1.02 o 
  -9  -2   5        6.72        7.78      1.55 o 
  -8  -2   5        3.64        4.31      0.56 o 
  -7  -2   5       21.24       19.63      0.78 o 
  -6  -2   5        0.91        1.46      0.51 o 
  -5  -2   5       38.88       36.99      0.81 o 
  -4  -2   5       39.51       38.25      0.68 o 
  -3  -2   5      139.41      135.11      1.47 o 
  -2  -2   5        1.11        2.42      0.18 o 
  -1  -2   5       49.07       43.50      0.58 o 
   0  -2   5      268.12      245.49      2.16 o 
   1  -2   5       56.55       63.67      0.83 o 
   2  -2   5        1.72        3.25      0.22 o 
   3  -2   5        1.24        2.04      0.23 o 
   4  -2   5       59.17       54.15      0.96 o 
   5  -2   5        8.47       10.15      0.53 o 
   6  -2   5       31.88       29.18      0.77 o 
   7  -2   5        0.08       -0.21      0.36 o 
   8  -2   5        3.19        4.97      0.72 o 
  -9  -1   5       17.75       20.69      1.59 o 
  -8  -1   5       12.42       13.56      0.82 o 
  -7  -1   5       18.30       14.26      0.60 o 
  -6  -1   5      120.61      116.73      1.82 o 
  -5  -1   5      234.95      222.40      2.21 o 
  -4  -1   5     1505.77     1539.87     11.99 o 
  -3  -1   5      157.46      168.53      1.53 o 
  -2  -1   5      363.19      364.28      3.41 o 
  -1  -1   5      573.42      582.91      4.72 o 
   0  -1   5        4.73        3.44      0.18 o 
   1  -1   5       33.82       30.33      0.48 o 
   2  -1   5       34.39       31.00      0.61 o 
   3  -1   5       14.16       17.51      0.44 o 
   4  -1   5      160.88      161.92      1.86 o 
   5  -1   5      152.50      143.44      1.66 o 
   6  -1   5        1.82        1.31      0.26 o 
   7  -1   5       23.21       23.71      0.83 o 
   8  -1   5        2.05        2.16      0.47 o 
   9  -1   5        6.14        3.95      0.85 o 
  -9   0   5       17.38       17.92      1.19 o 
  -8   0   5        4.41        3.63      0.57 o 
  -7   0   5        0.02       -0.23      0.28 o 
  -6   0   5        0.30        0.85      0.25 o 
  -5   0   5       59.91       59.08      0.69 o 
  -4   0   5       88.98       76.85      0.94 o 
  -3   0   5       76.87       69.84      0.86 o 
  -2   0   5      315.67      302.74      2.69 o 
  -1   0   5      899.98      965.82      8.12 o 
   0   0   5      403.84      452.61      3.75 o 
   1   0   5      102.45      128.33      1.23 o 
   2   0   5       60.83       62.66      0.71 o 
   3   0   5        0.82        0.87      0.17 o 
   4   0   5       94.56       89.59      1.17 o 
   5   0   5      199.83      192.52      2.17 o 
   6   0   5       63.66       60.48      1.10 o 
   7   0   5       39.94       41.06      1.04 o 
   8   0   5        5.35        5.85      0.58 o 
   9   0   5        0.12        0.29      0.60 o 
  -9   1   5        1.55        3.09      0.72 o 
  -8   1   5        0.03       -0.40      0.40 o 
  -7   1   5       45.27       42.24      1.14 o 
  -6   1   5       30.88       29.22      0.82 o 
  -5   1   5      430.26      430.83      4.27 o 
  -4   1   5      100.51      102.65      1.17 o 
  -3   1   5      253.44      251.84      2.44 o 
  -2   1   5     1613.95     1729.11     13.49 o 
  -1   1   5       91.03      110.58      1.15 o 
   0   1   5        0.06        0.27      0.13 o 
   1   1   5      122.89      126.77      1.28 o 
   2   1   5       20.14       24.29      0.41 o 
   3   1   5       59.54       50.65      0.67 o 
   4   1   5       31.95       32.26      0.62 o 
   5   1   5       50.06       40.21      0.73 o 
   6   1   5      168.85      169.16      1.98 o 
   7   1   5        0.01        0.25      0.26 o 
   8   1   5        0.11       -0.26      0.33 o 
   9   1   5        1.70        1.24      0.66 o 
  -9   2   5        1.37        2.30      0.69 o 
  -8   2   5        4.67        3.27      0.67 o 
  -7   2   5       36.98       34.30      1.39 o 
  -6   2   5        1.68        2.67      0.22 o 
  -5   2   5      342.44      338.32      5.71 o 
  -4   2   5       11.50       13.57      0.40 o 
  -3   2   5      298.73      283.66      2.74 o 
  -2   2   5      450.29      433.88      3.79 o 
  -1   2   5      231.64      265.58      2.42 o 
   0   2   5       56.12       41.61      0.60 o 
   1   2   5       10.12       12.49      0.31 o 
   2   2   5       53.55       52.52      0.65 o 
   3   2   5      317.92      315.01      2.73 o 
   4   2   5      287.05      280.08      2.39 o 
   5   2   5       24.31       23.73      0.55 o 
   6   2   5      261.70      249.88      3.49 o 
   7   2   5       32.71       33.95      0.84 o 
   8   2   5        5.03        4.94      0.54 o 
   9   2   5       17.42       16.01      1.04 o 
  10   2   5       10.17        9.22      1.87 o 
  -9   3   5        0.07       -0.19      0.73 o 
  -8   3   5       13.65       13.06      1.06 o 
  -7   3   5        0.44        0.96      0.50 o 
  -6   3   5       21.92       20.83      1.12 o 
  -5   3   5      103.14      106.84      1.74 o 
  -4   3   5      132.32      128.02      1.74 o 
  -3   3   5      516.45      522.76      4.87 o 
  -2   3   5       18.62       17.32      0.37 o 
  -1   3   5      720.64      816.84      6.53 o 
   0   3   5       22.60       16.61      0.31 o 
   1   3   5       81.72       84.18      1.05 o 
   2   3   5      891.57      915.92      7.34 o 
   3   3   5        1.61        4.21      0.19 o 
   4   3   5      138.30      155.21      1.44 o 
   5   3   5       18.63       16.79      0.48 o 
   6   3   5       26.62       27.13      0.70 o 
   7   3   5       66.22       62.54      1.18 o 
   8   3   5       33.32       32.79      0.95 o 
   9   3   5       13.46       13.84      1.11 o 
  10   3   5        9.86        8.93      3.09 o 
  -8   4   5        2.05        2.06      0.35 o 
  -7   4   5        0.22        0.57      0.30 o 
  -6   4   5       67.09       68.16      1.39 o 
  -5   4   5        2.10        1.17      0.29 o 
  -4   4   5      365.50      353.69      4.02 o 
  -3   4   5      667.59      668.22      6.66 o 
  -2   4   5       19.65       26.26      0.42 o 
  -1   4   5      175.54      149.47      1.41 o 
   0   4   5       37.08       28.12      0.45 o 
   1   4   5      347.15      356.07      2.83 o 
   2   4   5       93.91       74.90      0.73 o 
   3   4   5      212.39      224.82      1.93 o 
   4   4   5       88.44       88.24      0.96 o 
   5   4   5      764.27      766.65      7.60 o 
   6   4   5       10.63        9.97      0.48 o 
   7   4   5       49.17       45.03      0.97 o 
   8   4   5       11.96       12.13      0.63 o 
   9   4   5        5.40        6.08      0.52 o 
  10   4   5       11.32       14.40      1.54 o 
  -8   5   5        1.03        0.94      1.93 o 
  -7   5   5        2.93        3.23      0.56 o 
  -6   5   5        8.06        9.14      0.60 o 
  -5   5   5       49.95       51.50      1.08 o 
  -4   5   5       13.29       10.16      0.50 o 
  -3   5   5       75.07       80.75      1.17 o 
  -2   5   5      139.63      151.70      1.44 o 
  -1   5   5       14.10       11.43      0.32 o 
   0   5   5       86.17       85.41      0.86 o 
   1   5   5      335.54      317.94      2.38 o 
   2   5   5       11.50       23.48      0.48 o 
   3   5   5        1.63        1.22      0.15 o 
   4   5   5       23.56       18.22      0.42 o 
   5   5   5        6.24        6.23      0.37 o 
   6   5   5      342.34      336.27      3.91 o 
   7   5   5       22.90       20.66      0.64 o 
   8   5   5       62.94       62.40      1.72 o 
   9   5   5       11.94       11.71      0.83 o 
  10   5   5        0.83        0.25      1.48 o 
  -7   6   5        0.12        0.00      0.77 o 
  -6   6   5       28.21       30.97      1.25 o 
  -5   6   5       52.89       53.35      1.26 o 
  -4   6   5       51.59       52.32      1.29 o 
  -3   6   5        9.82        8.34      0.61 o 
  -2   6   5      539.73      503.70      4.77 o 
  -1   6   5      204.23      206.09      1.74 o 
   0   6   5       15.97       18.21      0.35 o 
   1   6   5       39.33       34.33      0.45 o 
   2   6   5       24.85       25.25      0.58 o 
   3   6   5      378.56      381.44      3.09 o 
   4   6   5      721.32      709.35      6.31 o 
   5   6   5        3.60        2.29      0.33 o 
   6   6   5      154.86      143.82      1.98 o 
   7   6   5        0.24        0.28      0.24 o 
   8   6   5       60.05       59.95      1.56 o 
   9   6   5        9.11        9.32      0.59 o 
  10   6   5        2.20        2.13      0.66 o 
  -7   7   5        1.79        1.35      0.77 o 
  -6   7   5       13.83       14.39      0.93 o 
  -5   7   5       35.99       35.08      1.61 o 
  -4   7   5        0.71        1.44      0.36 o 
  -3   7   5      105.26      104.39      1.79 o 
  -2   7   5       21.05       19.52      0.60 o 
  -1   7   5        0.78        0.91      0.23 o 
   0   7   5      459.32      441.44      3.45 o 
   1   7   5       25.60       25.51      1.04 o 
   2   7   5      149.35      158.43      1.47 o 
   3   7   5        1.99        0.44      0.15 o 
   4   7   5        3.01        4.47      0.28 o 
   5   7   5      129.18      126.04      1.87 o 
   6   7   5        3.82        3.89      0.34 o 
   7   7   5      110.56      112.25      2.16 o 
   8   7   5        0.40        0.10      0.29 o 
   9   7   5       12.18        9.66      0.53 o 
  10   7   5        1.61        3.46      0.65 o 
  -6   8   5        6.28        4.58      0.81 o 
  -5   8   5        4.25        5.94      0.65 o 
  -4   8   5       23.64       22.40      0.90 o 
  -3   8   5       15.48       11.57      0.66 o 
  -2   8   5       37.90       38.18      0.83 o 
  -1   8   5        4.04        3.32      0.30 o 
   0   8   5      104.28      110.61      1.25 o 
   1   8   5       10.82       10.40      0.43 o 
   2   8   5       71.06       67.48      0.82 o 
   3   8   5      308.04      306.67      3.10 o 
   4   8   5       11.82       13.07      0.46 o 
   5   8   5      301.89      290.30      3.22 o 
   6   8   5        1.78        1.95      0.29 o 
   7   8   5       14.24       12.50      0.55 o 
   8   8   5        5.59        5.43      0.48 o 
   9   8   5       16.97       17.79      1.08 o 
  10   8   5        0.66       -0.39      0.52 o 
  -5   9   5        1.33        1.21      0.66 o 
  -4   9   5       80.32       83.73      2.15 o 
  -3   9   5        9.31       11.14      0.70 o 
  -2   9   5        3.59        2.37      0.35 o 
  -1   9   5        9.50        8.52      0.44 o 
   0   9   5       22.42       20.63      0.63 o 
   1   9   5      411.19      408.11      3.61 o 
   2   9   5      132.04      133.07      1.63 o 
   3   9   5        1.59        0.66      0.23 o 
   4   9   5        0.04       -0.02      0.21 o 
   5   9   5        0.27        0.39      0.21 o 
   6   9   5       57.56       61.45      1.21 o 
   7   9   5        0.94        0.35      0.32 o 
   8   9   5        0.70       -0.13      0.45 o 
   9   9   5        0.14       -0.01      0.37 o 
  10   9   5        1.25        1.83      0.72 o 
  -5  10   5       13.73       13.63      1.16 o 
  -4  10   5        3.23        1.77      0.52 o 
  -3  10   5        0.02        0.03      0.39 o 
  -2  10   5        4.20        4.87      0.47 o 
  -1  10   5        0.00        0.08      0.27 o 
   0  10   5        0.01        0.10      0.28 o 
   1  10   5       10.88        9.22      0.59 o 
   2  10   5       15.90       17.25      0.60 o 
   3  10   5       44.52       44.69      1.00 o 
   4  10   5      107.27      102.80      1.62 o 
   5  10   5        3.16        4.64      0.41 o 
   6  10   5       35.71       36.37      1.06 o 
   7  10   5        1.95        1.85      0.45 o 
   8  10   5       19.98       22.84      1.78 o 
   9  10   5        8.27        6.29      0.89 o 
  -4  11   5        1.85        1.35      0.71 o 
  -3  11   5        0.95        0.06      0.50 o 
  -2  11   5       12.17       14.53      0.95 o 
  -1  11   5        1.62        1.75      0.48 o 
   0  11   5       57.06       59.77      1.42 o 
   1  11   5       11.37       11.43      0.76 o 
   2  11   5        3.82        3.53      0.89 o 
   3  11   5      112.05      108.97      1.94 o 
   4  11   5       17.77       21.17      1.92 o 
   5  11   5        1.67        1.64      0.39 o 
   6  11   5        1.87        2.52      0.56 o 
   7  11   5        3.34        3.11      0.56 o 
   8  11   5        7.41        4.14      0.81 o 
   9  11   5        0.95        1.03      0.66 o 
  -2  12   5        1.41        0.53      0.63 o 
  -1  12   5        1.01        0.29      0.49 o 
   0  12   5       55.58       56.25      2.28 o 
   1  12   5        1.95        1.42      0.73 o 
   2  12   5        0.01        0.90      0.64 o 
   3  12   5        5.33        5.29      0.61 o 
   4  12   5       34.33       38.70      1.15 o 
   5  12   5        1.83        1.57      0.58 o 
   6  12   5        1.41        0.86      0.84 o 
   7  12   5       13.44       14.96      1.10 o 
   8  12   5        0.09        0.00      0.73 o 
  -1  13   5       10.35       13.06      1.46 o 
   0  13   5        0.05        0.19      0.77 o 
   1  13   5        0.58        1.16      0.82 o 
   2  13   5        3.76        4.50      1.29 o 
   3  13   5        9.70       10.31      1.18 o 
   4  13   5        3.26        3.22      0.63 o 
   5  13   5       45.00       46.54      1.46 o 
   6  13   5       20.33       21.27      1.68 o 
   7  13   5        0.07       -0.20      1.09 o 
   1  14   5        8.56        9.22      1.28 o 
   2  14   5        4.30        2.45      0.91 o 
   3  14   5        4.91        4.76      1.04 o 
   4  14   5        0.44       -0.04      0.60 o 
   5  14   5        2.00        1.96      0.69 o 
   6  14   5        1.95        1.55      0.91 o 
  -5  -9   6        6.73        7.03      0.68 o 
  -4  -9   6       10.45       11.32      0.80 o 
  -3  -9   6        2.33        2.66      0.54 o 
  -2  -9   6        0.06        0.07      0.41 o 
  -1  -9   6        4.57        2.97      0.69 o 
   0  -9   6        3.42        4.83      0.99 o 
  -7  -8   6        2.56        0.62      0.86 o 
  -6  -8   6        1.58        1.14      0.42 o 
  -5  -8   6        9.26        9.79      0.75 o 
  -4  -8   6        0.93        0.95      0.43 o 
  -3  -8   6        1.55        1.25      0.40 o 
  -2  -8   6        1.34        0.90      0.39 o 
  -1  -8   6        3.47        5.62      0.59 o 
   0  -8   6       10.24        9.11      1.27 o 
   1  -8   6        1.05        1.00      0.62 o 
   2  -8   6       17.95       15.63      1.23 o 
  -8  -7   6        1.30        0.64      1.29 o 
  -7  -7   6       12.47        9.07      1.48 o 
  -6  -7   6        9.98       11.20      0.65 o 
  -5  -7   6       17.63       16.83      0.74 o 
  -4  -7   6       17.91       20.87      0.81 o 
  -3  -7   6        4.20        3.82      0.45 o 
  -2  -7   6        0.51        0.34      0.35 o 
  -1  -7   6       27.83       30.06      0.92 o 
   0  -7   6        2.14        0.90      0.47 o 
   1  -7   6       12.47       16.40      1.15 o 
   2  -7   6        4.66        4.66      0.78 o 
   3  -7   6        3.93        4.00      1.00 o 
   4  -7   6        0.30        0.91      0.90 o 
  -8  -6   6        8.30        8.77      1.04 o 
  -7  -6   6       15.12       14.82      0.98 o 
  -6  -6   6       16.48       17.54      0.72 o 
  -5  -6   6       28.51       30.88      0.84 o 
  -4  -6   6        2.37        2.35      0.36 o 
  -3  -6   6       14.39       13.24      0.61 o 
  -2  -6   6        0.00       -0.09      0.27 o 
  -1  -6   6       27.29       26.06      0.79 o 
   0  -6   6        0.11        0.39      0.34 o 
   1  -6   6       61.26       61.78      1.62 o 
   2  -6   6        1.91        0.21      0.47 o 
   3  -6   6        5.21        5.69      0.99 o 
   4  -6   6        2.95        3.75      0.99 o 
   5  -6   6        0.23       -0.20      0.80 o 
  -9  -5   6        0.05       -0.90      1.16 o 
  -8  -5   6       23.71       23.53      1.24 o 
  -7  -5   6        0.19        0.17      0.23 o 
  -6  -5   6       24.58       25.93      0.80 o 
  -5  -5   6        2.52        2.39      0.34 o 
  -4  -5   6        3.66        3.10      0.34 o 
  -3  -5   6        0.07        0.80      0.36 o 
  -2  -5   6       19.89       21.71      0.89 o 
  -1  -5   6        3.60        2.72      0.41 o 
   0  -5   6      182.29      193.39      2.57 o 
   1  -5   6       37.60       36.05      1.15 o 
   2  -5   6        4.08        3.99      0.61 o 
   3  -5   6       16.21       18.56      1.50 o 
   4  -5   6        5.27        5.90      1.30 o 
   5  -5   6        8.64        9.13      0.98 o 
   6  -5   6        1.75        1.46      0.90 o 
  -9  -4   6        8.79       10.23      1.04 o 
  -8  -4   6        0.06       -0.42      0.46 o 
  -7  -4   6        2.47        2.69      0.54 o 
  -6  -4   6      126.25      132.75      1.84 o 
  -5  -4   6       16.40       15.14      0.58 o 
  -4  -4   6       82.63       77.34      1.21 o 
  -3  -4   6       20.33       19.07      0.59 o 
  -2  -4   6      215.99      210.20      2.47 o 
  -1  -4   6       58.58       58.23      1.02 o 
   0  -4   6      146.61      145.10      1.88 o 
   1  -4   6        9.84        8.14      0.50 o 
   2  -4   6        7.84       10.60      0.74 o 
   3  -4   6        8.66        8.30      0.58 o 
   4  -4   6        0.21        0.81      0.34 o 
   5  -4   6        4.65        4.12      0.48 o 
   6  -4   6        0.04        0.32      0.45 o 
  -9  -3   6       15.81       15.55      1.01 o 
  -8  -3   6        2.23        3.09      0.67 o 
  -7  -3   6       60.01       68.31      2.51 o 
  -6  -3   6        0.01       -0.17      0.22 o 
  -5  -3   6       31.15       30.52      0.70 o 
  -4  -3   6       22.77       21.33      0.56 o 
  -3  -3   6       32.81       33.23      0.73 o 
  -2  -3   6        1.78        2.11      0.29 o 
  -1  -3   6      193.98      192.14      2.07 o 
   0  -3   6       53.03       49.98      0.82 o 
   1  -3   6        9.71        7.94      0.36 o 
   2  -3   6      330.45      336.64      4.32 o 
   3  -3   6        0.44        0.10      0.23 o 
   4  -3   6        2.27        1.86      0.35 o 
   5  -3   6        1.75        2.49      0.37 o 
   6  -3   6        1.49        1.17      0.40 o 
   7  -3   6        7.61        9.15      0.86 o 
  -9  -2   6        0.42        0.19      0.73 o 
  -8  -2   6        0.03       -0.59      0.59 o 
  -7  -2   6       58.30       65.55      2.32 o 
  -6  -2   6        5.78        4.41      0.20 o 
  -5  -2   6       32.96       35.04      0.75 o 
  -4  -2   6      350.48      337.10      3.48 o 
  -3  -2   6      362.78      358.13      3.44 o 
  -2  -2   6       49.44       49.54      0.77 o 
  -1  -2   6      572.28      587.67      5.40 o 
   0  -2   6        0.31        0.25      0.16 o 
   1  -2   6      477.22      459.77      4.09 o 
   2  -2   6       32.40       32.47      0.96 o 
   3  -2   6        7.13        5.54      0.35 o 
   4  -2   6       30.43       31.48      0.76 o 
   5  -2   6        3.63        2.05      0.37 o 
   6  -2   6        1.45        0.69      0.35 o 
   7  -2   6        0.15       -0.09      0.38 o 
   8  -2   6       28.52       29.38      2.10 o 
  -9  -1   6        9.87       10.69      1.28 o 
  -8  -1   6       56.95       64.09      2.46 o 
  -7  -1   6        1.14        1.09      0.64 o 
  -6  -1   6       14.99       13.74      0.60 o 
  -5  -1   6        5.01        5.41      0.28 o 
  -4  -1   6        2.34        1.31      0.23 o 
  -3  -1   6        2.74        2.37      0.23 o 
  -2  -1   6      466.12      433.67      3.61 o 
  -1  -1   6       39.14       33.47      0.48 o 
   0  -1   6       94.11      124.58      1.32 o 
   1  -1   6      510.79      518.93      4.32 o 
   2  -1   6       50.94       47.75      0.65 o 
   3  -1   6        0.41        0.16      0.19 o 
   4  -1   6        0.09       -0.21      0.21 o 
   5  -1   6        8.49        7.48      0.44 o 
   6  -1   6       16.03       18.30      0.66 o 
   7  -1   6        3.12        3.80      0.52 o 
   8  -1   6        0.13        0.24      0.48 o 
  -9   0   6        9.14        9.41      1.18 o 
  -8   0   6       50.57       60.06      2.59 o 
  -7   0   6       19.92       19.59      1.09 o 
  -6   0   6        0.04        0.31      0.25 o 
  -5   0   6      206.19      196.36      2.38 o 
  -4   0   6      212.82      222.41      2.63 o 
  -3   0   6       52.69       56.49      0.86 o 
  -2   0   6      416.66      437.02      4.09 o 
  -1   0   6       10.57       13.75      0.34 o 
   0   0   6     1526.90     1591.62     14.23 o 
   1   0   6      284.00      283.85      2.48 o 
   2   0   6      230.70      254.18      2.28 o 
   3   0   6       18.77       14.04      0.46 o 
   4   0   6        0.35        0.06      0.22 o 
   5   0   6       43.19       43.08      0.88 o 
   6   0   6        0.28       -0.14      0.24 o 
   7   0   6       33.36       30.01      0.91 o 
   8   0   6        0.07        0.24      0.47 o 
   9   0   6        7.59        8.43      1.74 o 
  -9   1   6       35.67       37.04      2.81 o 
  -8   1   6       34.62       39.63      1.80 o 
  -7   1   6       54.87       60.36      1.86 o 
  -6   1   6        0.29        0.18      0.13 o 
  -5   1   6        2.70        1.86      0.25 o 
  -4   1   6        9.33        7.53      0.36 o 
  -3   1   6       30.00       24.32      1.11 o 
  -2   1   6        3.09        1.20      0.15 o 
  -1   1   6       22.84       36.63      0.57 o 
   0   1   6      815.58      829.80      7.06 o 
   1   1   6      182.01      176.22      1.74 o 
   2   1   6       15.15       23.17      0.45 o 
   3   1   6        3.70        3.24      0.23 o 
   4   1   6       60.82       61.85      0.99 o 
   5   1   6       37.18       38.47      0.81 o 
   6   1   6       18.89       18.89      0.54 o 
   7   1   6       41.00       34.36      1.02 o 
   8   1   6        8.00        9.05      0.83 o 
   9   1   6        1.20        1.68      0.90 o 
  -9   2   6        4.70        3.69      0.79 o 
  -8   2   6        4.10        6.16      1.36 o 
  -7   2   6        1.83        1.13      0.60 o 
  -6   2   6      266.94      255.76      3.46 o 
  -5   2   6        0.67        0.11      0.22 o 
  -4   2   6        9.54        9.32      0.40 o 
  -3   2   6      289.19      297.54      3.13 o 
  -2   2   6        1.23        0.56      0.13 o 
  -1   2   6     1926.09     1971.68     16.34 o 
   0   2   6      917.52      966.06      8.17 o 
   1   2   6      323.90      358.04      3.05 o 
   2   2   6      555.10      578.38      5.00 o 
   3   2   6       68.87       81.01      0.93 o 
   4   2   6        0.09        0.24      0.19 o 
   5   2   6        3.65        3.78      0.30 o 
   6   2   6       47.94       44.76      0.79 o 
   7   2   6       25.99       29.29      0.98 o 
   8   2   6        0.07       -0.11      0.35 o 
   9   2   6        2.16        0.97      0.82 o 
  -8   3   6       10.82       12.86      1.09 o 
  -7   3   6        0.09       -0.30      0.30 o 
  -6   3   6       21.29       22.77      0.66 o 
  -5   3   6        0.52        1.21      0.37 o 
  -4   3   6      119.99      120.54      1.42 o 
  -3   3   6       16.51       18.46      0.51 o 
  -2   3   6        7.22        3.77      0.21 o 
  -1   3   6       14.54       13.96      0.34 o 
   0   3   6      105.17      109.24      1.18 o 
   1   3   6        1.95        1.77      0.16 o 
   2   3   6        1.88        1.98      0.17 o 
   3   3   6      168.66      191.84      1.80 o 
   4   3   6      141.99      138.44      2.15 o 
   5   3   6        5.48        6.83      0.37 o 
   6   3   6        2.13        2.22      0.32 o 
   7   3   6       12.94       15.97      0.65 o 
   8   3   6       50.94       48.27      1.20 o 
   9   3   6       23.42       23.10      1.13 o 
  10   3   6       18.01       15.35      1.59 o 
  -8   4   6        0.25       -0.49      0.49 o 
  -7   4   6       11.34        9.07      0.63 o 
  -6   4   6        6.85        8.13      0.55 o 
  -5   4   6       16.27       13.65      0.57 o 
  -4   4   6       23.67       23.92      0.67 o 
  -3   4   6        0.74        1.28      0.24 o 
  -2   4   6      450.02      434.51      3.67 o 
  -1   4   6      867.65      892.33      7.17 o 
   0   4   6      584.29      662.68      5.39 o 
   1   4   6     1541.58     1643.73     13.51 o 
   2   4   6       12.67       19.37      0.37 o 
   3   4   6        0.01       -0.02      0.11 o 
   4   4   6       75.08       73.28      0.98 o 
   5   4   6       64.86       69.61      1.08 o 
   6   4   6       55.34       51.26      1.03 o 
   7   4   6       14.91       13.39      0.60 o 
   8   4   6        0.73        0.21      0.31 o 
   9   4   6        0.01       -0.22      0.37 o 
  10   4   6        1.35        2.29      0.97 o 
  -8   5   6        8.09        9.99      1.80 o 
  -7   5   6        6.74        5.81      0.61 o 
  -6   5   6        0.92        0.50      0.33 o 
  -5   5   6       39.32       37.96      0.90 o 
  -4   5   6        0.06       -0.20      0.20 o 
  -3   5   6      542.18      529.89      5.00 o 
  -2   5   6      164.28      154.33      1.71 o 
  -1   5   6       56.36       54.53      0.71 o 
   0   5   6        5.86        7.15      0.29 o 
   1   5   6        0.10       -0.04      0.11 o 
   2   5   6      328.20      372.03      2.90 o 
   3   5   6       20.03       20.05      0.42 o 
   4   5   6        1.14        4.27      0.67 o 
   5   5   6        1.27        0.76      0.21 o 
   6   5   6        8.59        8.36      0.48 o 
   7   5   6       34.76       34.62      0.87 o 
   8   5   6        2.77        3.26      0.41 o 
   9   5   6       13.31       13.60      0.76 o 
  10   5   6        4.32        3.64      1.35 o 
  -7   6   6        0.80       -0.48      0.64 o 
  -6   6   6        1.33        2.57      0.80 o 
  -5   6   6        0.22        1.55      0.48 o 
  -4   6   6       14.19       14.93      0.58 o 
  -3   6   6        2.29        1.56      0.27 o 
  -2   6   6       96.08       91.11      1.32 o 
  -1   6   6       16.98       20.36      0.44 o 
   0   6   6      402.58      416.05      3.35 o 
   1   6   6        4.01        2.29      0.24 o 
   2   6   6      210.28      249.98      1.95 o 
   3   6   6      244.60      253.85      2.29 o 
   4   6   6        1.50        2.87      0.29 o 
   5   6   6      265.68      249.92      3.06 o 
   6   6   6       32.17       35.13      1.10 o 
   7   6   6        0.18        0.11      0.24 o 
   8   6   6        1.76        1.60      0.36 o 
   9   6   6        5.73        4.71      0.56 o 
  10   6   6        0.27       -0.54      0.57 o 
  -7   7   6        2.91        3.49      0.91 o 
  -6   7   6        5.15        5.12      0.68 o 
  -5   7   6        8.19        9.32      0.66 o 
  -4   7   6       88.80       89.23      1.57 o 
  -3   7   6      125.47      118.07      1.67 o 
  -2   7   6      248.35      254.59      3.47 o 
  -1   7   6      521.89      510.22      4.54 o 
   0   7   6        2.00        1.55      0.18 o 
   1   7   6       38.67       40.60      0.61 o 
   2   7   6        0.12        0.61      0.18 o 
   3   7   6       38.21       43.99      0.70 o 
   4   7   6       24.62       22.88      0.59 o 
   5   7   6        2.05        1.31      0.26 o 
   6   7   6      147.73      149.27      1.96 o 
   7   7   6        1.72        0.82      0.28 o 
   8   7   6        9.20       10.20      0.70 o 
   9   7   6        2.01        1.86      0.36 o 
  10   7   6        0.04       -0.36      0.62 o 
  -6   8   6        0.26        0.09      0.71 o 
  -5   8   6       14.60       14.35      0.93 o 
  -4   8   6       19.33       19.84      0.87 o 
  -3   8   6       35.95       32.64      0.91 o 
  -2   8   6       53.89       52.54      1.36 o 
  -1   8   6        0.47        0.11      0.23 o 
   0   8   6      137.49      128.01      1.40 o 
   1   8   6        0.00       -0.15      0.15 o 
   2   8   6      114.19      103.29      1.25 o 
   3   8   6        0.43        1.11      0.22 o 
   4   8   6      149.58      134.18      1.62 o 
   5   8   6      110.87      117.32      1.76 o 
   6   8   6       13.46       10.89      0.49 o 
   7   8   6       18.50       17.68      0.64 o 
   8   8   6        4.97        5.18      0.46 o 
   9   8   6        0.12        0.96      0.64 o 
  10   8   6        1.50        1.13      0.59 o 
  -5   9   6        0.82        0.11      0.62 o 
  -4   9   6        4.40        2.14      0.80 o 
  -3   9   6       44.54       48.91      1.15 o 
  -2   9   6      112.75      118.58      2.63 o 
  -1   9   6        0.21       -0.16      0.25 o 
   0   9   6       41.97       42.73      0.83 o 
   1   9   6      130.99      137.70      1.57 o 
   2   9   6       11.04        8.51      0.42 o 
   3   9   6       14.22       10.58      0.50 o 
   4   9   6        6.04        3.85      0.32 o 
   5   9   6       17.37       17.91      0.63 o 
   6   9   6        4.51        2.89      0.35 o 
   7   9   6       21.57       23.03      0.96 o 
   8   9   6        0.00        0.15      0.35 o 
   9   9   6        6.38        6.07      0.52 o 
  10   9   6       15.71       17.06      1.36 o 
  -5  10   6        0.05        0.59      0.69 o 
  -4  10   6       10.90        9.63      0.83 o 
  -3  10   6      120.36      122.85      2.23 o 
  -2  10   6       26.78       28.84      1.40 o 
  -1  10   6        4.67        3.50      0.40 o 
   0  10   6        5.11        5.26      0.40 o 
   1  10   6       31.26       28.58      1.17 o 
   2  10   6      135.82      129.90      1.76 o 
   3  10   6      172.69      164.79      2.08 o 
   4  10   6       14.91       15.86      0.65 o 
   5  10   6        1.21        0.25      0.28 o 
   6  10   6       31.98       30.53      1.36 o 
   7  10   6       47.57       51.84      1.31 o 
   8  10   6        9.05        9.71      0.78 o 
   9  10   6        0.12       -0.10      0.59 o 
  -4  11   6        4.73        6.28      0.89 o 
  -3  11   6       19.62       18.18      1.06 o 
  -2  11   6        0.01        0.18      0.40 o 
  -1  11   6        1.21        1.51      0.48 o 
   0  11   6       22.99       24.34      0.93 o 
   1  11   6        4.01        2.88      0.61 o 
   2  11   6        3.05        3.76      0.54 o 
   3  11   6        0.69        1.11      0.40 o 
   4  11   6       38.05       38.42      0.97 o 
   5  11   6        0.15       -0.33      0.33 o 
   6  11   6       16.45       20.55      1.12 o 
   7  11   6        2.33        1.09      0.45 o 
   8  11   6        9.55        9.33      1.00 o 
   9  11   6        4.56        3.99      0.84 o 
  -3  12   6        3.50        3.80      1.00 o 
  -2  12   6        0.82        2.02      0.69 o 
  -1  12   6       41.74       51.06      2.23 o 
   0  12   6        0.23       -0.13      0.54 o 
   1  12   6        0.50        0.44      0.59 o 
   2  12   6       40.67       42.58      2.13 o 
   3  12   6        3.03        2.20      0.49 o 
   4  12   6       58.93       54.17      1.47 o 
   5  12   6        1.16        0.94      0.52 o 
   6  12   6       19.63       22.25      1.21 o 
   7  12   6        4.37        4.30      0.92 o 
   8  12   6        2.77        1.96      0.72 o 
  -1  13   6        8.24        7.47      1.67 o 
   0  13   6        1.85        2.90      0.91 o 
   1  13   6       11.00       12.89      1.32 o 
   2  13   6        4.43        5.37      1.61 o 
   3  13   6        0.10       -0.06      0.64 o 
   4  13   6        0.47        0.05      0.46 o 
   5  13   6       37.69       41.60      1.56 o 
   6  13   6       10.56       11.50      0.98 o 
   7  13   6       12.54       11.52      1.32 o 
   1  14   6        0.32        0.02      0.84 o 
   2  14   6        1.09        1.11      0.90 o 
   3  14   6        1.50        2.08      0.86 o 
   4  14   6        0.07        0.39      0.73 o 
   5  14   6        0.00       -0.49      0.61 o 
   6  14   6        5.70        3.09      1.00 o 
  -5  -8   7        3.37        4.46      0.82 o 
  -4  -8   7        4.56        4.94      0.62 o 
  -3  -8   7        0.52        0.44      0.41 o 
  -2  -8   7       11.65       12.72      0.75 o 
  -1  -8   7        4.84        3.12      0.64 o 
   0  -8   7        8.33        8.22      0.95 o 
   1  -8   7        1.13        1.14      0.68 o 
  -7  -7   7       12.82       11.56      1.08 o 
  -6  -7   7        0.08        0.45      0.44 o 
  -5  -7   7       20.74       21.58      1.23 o 
  -4  -7   7        7.12        5.61      0.53 o 
  -3  -7   7       11.82       15.56      0.76 o 
  -2  -7   7        6.43        6.08      0.54 o 
  -1  -7   7        1.90        0.75      0.39 o 
   0  -7   7        2.38        2.77      0.59 o 
   1  -7   7        1.01        2.37      0.84 o 
   2  -7   7        2.22        3.17      0.95 o 
   3  -7   7        4.60        7.76      1.21 o 
  -7  -6   7        0.34       -0.01      0.59 o 
  -6  -6   7        0.74        0.77      0.36 o 
  -5  -6   7       10.25       10.87      0.66 o 
  -4  -6   7        2.87        3.77      0.43 o 
  -3  -6   7       69.23       72.00      1.38 o 
  -2  -6   7        3.18        2.77      0.39 o 
  -1  -6   7       14.24       14.42      0.72 o 
   0  -6   7       13.38       14.83      0.93 o 
   1  -6   7       53.67       59.38      2.73 o 
   2  -6   7        0.01        0.60      0.57 o 
   3  -6   7        9.09        8.60      1.22 o 
   4  -6   7       10.21        9.30      1.28 o 
  -8  -5   7       25.59       24.42      1.99 o 
  -7  -5   7        5.23        4.40      0.49 o 
  -6  -5   7       55.26       54.16      1.58 o 
  -5  -5   7       16.56       16.82      0.71 o 
  -4  -5   7       31.13       32.15      1.04 o 
  -3  -5   7        7.90        7.06      0.47 o 
  -2  -5   7       33.03       29.06      0.78 o 
  -1  -5   7        7.50        7.17      0.49 o 
   0  -5   7        7.38        9.41      0.59 o 
   1  -5   7        4.23        5.11      0.80 o 
   2  -5   7       43.35       54.29      2.31 o 
   3  -5   7        2.36        2.65      0.80 o 
   4  -5   7        2.49        2.76      0.90 o 
   5  -5   7        5.69        8.40      1.27 o 
  -8  -4   7        0.33        0.30      0.59 o 
  -7  -4   7        1.41        0.81      0.66 o 
  -6  -4   7        4.31        6.70      0.44 o 
  -5  -4   7        3.05        2.92      0.39 o 
  -4  -4   7       86.62       87.67      1.46 o 
  -3  -4   7        6.07        6.11      0.41 o 
  -2  -4   7       71.03       71.83      1.19 o 
  -1  -4   7       95.49       93.06      1.49 o 
   0  -4   7      101.75      109.04      1.61 o 
   1  -4   7        5.99        7.27      0.89 o 
   2  -4   7        9.91       12.06      0.92 o 
   3  -4   7       85.97       82.45      3.54 o 
   4  -4   7        7.61        8.97      0.92 o 
   5  -4   7       15.42       15.82      1.19 o 
   6  -4   7        3.10        2.06      0.93 o 
  -9  -3   7        4.83        5.84      0.89 o 
  -8  -3   7        4.34        5.08      0.79 o 
  -7  -3   7        0.55       -0.09      0.51 o 
  -6  -3   7       10.64       12.16      0.53 o 
  -5  -3   7       87.87       91.83      1.44 o 
  -4  -3   7       16.83       18.13      0.62 o 
  -3  -3   7       53.09       47.87      1.19 o 
  -2  -3   7       74.28       66.69      1.11 o 
  -1  -3   7       12.25       11.79      0.51 o 
   0  -3   7        9.96        7.99      0.46 o 
   1  -3   7      101.14      109.51      1.66 o 
   2  -3   7       55.71       54.22      1.10 o 
   3  -3   7       19.86       25.57      0.81 o 
   4  -3   7       38.00       39.90      1.63 o 
   5  -3   7        3.01        3.04      0.49 o 
   6  -3   7        3.38        2.72      0.59 o 
   7  -3   7        1.00       -0.42      0.62 o 
  -9  -2   7        0.25        0.06      0.73 o 
  -8  -2   7        8.06        6.97      1.09 o 
  -7  -2   7       53.72       60.21      2.64 o 
  -6  -2   7       39.03       40.60      0.99 o 
  -5  -2   7      124.85      122.91      2.05 o 
  -4  -2   7        0.49        0.50      0.26 o 
  -3  -2   7        6.16        5.96      0.37 o 
  -2  -2   7      159.54      160.20      1.79 o 
  -1  -2   7       55.26       56.85      0.94 o 
   0  -2   7        0.63        1.47      0.22 o 
   1  -2   7        4.85        4.41      0.29 o 
   2  -2   7      140.16      128.85      2.24 o 
   3  -2   7       60.30       61.30      1.50 o 
   4  -2   7       64.15       65.91      1.37 o 
   5  -2   7        6.83        4.95      0.54 o 
   6  -2   7        5.78        7.57      0.65 o 
   7  -2   7        0.34       -0.15      0.56 o 
  -9  -1   7        9.72        8.42      1.18 o 
  -8  -1   7        0.41        0.00      0.90 o 
  -7  -1   7        1.66        1.42      0.68 o 
  -6  -1   7       11.86        9.90      0.44 o 
  -5  -1   7       15.85       13.28      0.60 o 
  -4  -1   7       57.59       53.66      0.95 o 
  -3  -1   7      284.17      286.10      3.03 o 
  -2  -1   7        1.00        0.73      0.22 o 
  -1  -1   7       41.35       43.35      0.66 o 
   0  -1   7      120.48      116.78      1.23 o 
   1  -1   7      132.39      136.90      1.49 o 
   2  -1   7       89.52       83.25      1.08 o 
   3  -1   7      144.02      145.24      1.89 o 
   4  -1   7       10.76       10.30      0.55 o 
   5  -1   7        1.95        1.59      0.34 o 
   6  -1   7        3.11        3.88      0.51 o 
   7  -1   7       13.85       12.27      0.88 o 
   8  -1   7        0.08       -0.77      0.77 o 
  -9   0   7        0.67       -0.08      0.68 o 
  -8   0   7       10.69       12.94      2.19 o 
  -7   0   7       26.39       29.88      2.32 o 
  -6   0   7      177.85      180.37      1.86 o 
  -5   0   7        0.18       -0.02      0.19 o 
  -4   0   7       81.96       80.30      1.24 o 
  -3   0   7      108.06      100.62      1.44 o 
  -2   0   7        7.65        7.33      0.37 o 
  -1   0   7      151.33      159.54      1.75 o 
   0   0   7       10.31       12.11      0.46 o 
   1   0   7       36.21       40.04      0.61 o 
   2   0   7       94.91       98.62      1.20 o 
   3   0   7      290.09      265.84      2.96 o 
   4   0   7        0.56        1.26      0.27 o 
   5   0   7       37.12       39.30      0.88 o 
   6   0   7        3.34        3.46      0.42 o 
   7   0   7        0.75        0.29      0.44 o 
   8   0   7        0.03       -0.39      0.68 o 
  -9   1   7        1.57        0.61      0.77 o 
  -8   1   7        1.32        1.80      0.76 o 
  -7   1   7       53.14       51.57      1.46 o 
  -6   1   7       13.54       13.76      0.41 o 
  -5   1   7        4.31        3.59      0.29 o 
  -4   1   7       25.07       23.22      0.67 o 
  -3   1   7        6.76        7.44      0.37 o 
  -2   1   7       53.73       50.70      1.39 o 
  -1   1   7        5.31        3.46      0.22 o 
   0   1   7      374.49      364.22      3.33 o 
   1   1   7       13.42       11.78      0.34 o 
   2   1   7      319.33      317.25      2.97 o 
   3   1   7       15.00       15.45      0.50 o 
   4   1   7        4.47        3.38      0.32 o 
   5   1   7        0.27       -0.11      0.22 o 
   6   1   7       82.35       84.03      3.02 o 
   7   1   7        0.01       -0.37      0.37 o 
   8   1   7        1.60        2.23      0.59 o 
   9   1   7        0.20       -0.21      0.71 o 
  -8   2   7       10.12       12.91      1.06 o 
  -7   2   7        9.05       10.07      0.79 o 
  -6   2   7        5.53        5.55      0.60 o 
  -5   2   7       48.25       47.23      0.91 o 
  -4   2   7       72.98       66.67      1.12 o 
  -3   2   7        5.97        5.76      0.35 o 
  -2   2   7       12.24       11.55      0.37 o 
  -1   2   7        2.84        3.20      0.22 o 
   0   2   7      238.09      215.66      2.11 o 
   1   2   7      450.83      430.29      4.07 o 
   2   2   7      179.98      187.45      1.89 o 
   3   2   7       39.00       38.07      0.65 o 
   4   2   7      169.18      163.02      1.99 o 
   5   2   7        5.05        3.53      0.36 o 
   6   2   7        0.96        1.17      0.30 o 
   7   2   7        9.31        8.11      0.58 o 
   8   2   7        2.92        2.36      0.56 o 
   9   2   7        2.30        3.10      0.90 o 
  -8   3   7       10.80       10.18      0.99 o 
  -7   3   7        0.63        0.47      0.30 o 
  -6   3   7       32.27       35.41      1.04 o 
  -5   3   7      119.91      111.56      1.67 o 
  -4   3   7        6.30        4.66      0.34 o 
  -3   3   7        5.13        4.40      0.31 o 
  -2   3   7       14.86       16.12      0.61 o 
  -1   3   7        0.01        0.70      0.16 o 
   0   3   7        6.61        6.61      0.28 o 
   1   3   7      253.72      250.36      2.53 o 
   2   3   7      190.39      198.14      1.96 o 
   3   3   7        2.79        3.18      0.25 o 
   4   3   7       19.47       22.17      0.63 o 
   5   3   7       22.43       20.90      0.65 o 
   6   3   7       11.25       11.68      0.58 o 
   7   3   7        5.47        6.43      0.48 o 
   8   3   7        1.44        1.14      0.43 o 
   9   3   7        0.00        0.52      1.48 o 
  -8   4   7        9.36        8.47      1.16 o 
  -7   4   7        3.73        3.31      0.48 o 
  -6   4   7        9.63       10.05      0.58 o 
  -5   4   7        0.02       -0.21      0.21 o 
  -4   4   7        1.85        1.96      0.25 o 
  -3   4   7       16.28       15.02      0.53 o 
  -2   4   7       42.42       42.16      0.81 o 
  -1   4   7       25.52       20.04      0.46 o 
   0   4   7      669.22      607.47      5.59 o 
   1   4   7      139.08      156.27      1.70 o 
   2   4   7      524.07      509.96      4.49 o 
   3   4   7      163.20      155.88      1.63 o 
   4   4   7        4.98        4.46      0.39 o 
   5   4   7        4.55        3.70      0.36 o 
   6   4   7        0.09        0.00      0.25 o 
   7   4   7        9.53        8.62      0.54 o 
   8   4   7        0.06       -0.26      0.32 o 
   9   4   7        2.35        1.41      0.52 o 
  -8   5   7        1.75        2.93      0.74 o 
  -7   5   7       10.65       11.56      0.88 o 
  -6   5   7       28.72       25.69      0.88 o 
  -5   5   7        5.30        4.11      0.40 o 
  -4   5   7      129.20      118.29      2.11 o 
  -3   5   7       28.73       26.16      0.66 o 
  -2   5   7        6.23        6.95      0.34 o 
  -1   5   7       25.68       25.53      0.67 o 
   0   5   7      167.02      152.50      1.57 o 
   1   5   7       73.73       76.46      0.83 o 
   2   5   7       11.85       12.43      0.42 o 
   3   5   7      223.69      233.52      2.42 o 
   4   5   7        3.36        3.95      0.38 o 
   5   5   7        0.23       -0.20      0.22 o 
   6   5   7       38.62       35.74      0.87 o 
   7   5   7        0.19        0.19      0.28 o 
   8   5   7       24.91       26.26      0.90 o 
   9   5   7       10.58       12.33      0.82 o 
  10   5   7        0.13       -0.06      0.73 o 
  -7   6   7       15.99       14.02      1.43 o 
  -6   6   7       15.80       15.38      0.84 o 
  -5   6   7        4.58        4.60      0.46 o 
  -4   6   7        3.50        3.66      0.38 o 
  -3   6   7        6.94        6.32      0.36 o 
  -2   6   7      100.95       99.24      1.42 o 
  -1   6   7      605.29      578.74      5.38 o 
   0   6   7      100.88       98.07      1.09 o 
   1   6   7      339.13      320.60      2.67 o 
   2   6   7      107.07      114.59      1.08 o 
   3   6   7       76.84       79.90      1.16 o 
   4   6   7        7.38        7.31      0.44 o 
   5   6   7       26.40       20.95      0.66 o 
   6   6   7       60.89       54.03      1.10 o 
   7   6   7        0.28        0.53      0.28 o 
   8   6   7        0.02       -0.21      0.32 o 
   9   6   7        0.20        1.20      0.40 o 
  10   6   7        0.92        1.05      0.68 o 
  -7   7   7        0.46        0.49      0.77 o 
  -6   7   7        0.38       -0.18      0.41 o 
  -5   7   7        5.82        5.78      0.54 o 
  -4   7   7        4.22        3.35      0.38 o 
  -3   7   7       16.22       16.56      0.62 o 
  -2   7   7       79.31       77.09      1.15 o 
  -1   7   7      178.73      166.62      1.77 o 
   0   7   7       31.11       30.28      0.55 o 
   1   7   7       81.88       75.66      0.93 o 
   2   7   7      111.82      112.04      1.22 o 
   3   7   7      165.62      162.99      1.83 o 
   4   7   7        7.44        8.42      0.43 o 
   5   7   7       22.13       20.34      0.62 o 
   6   7   7        0.19        0.54      0.28 o 
   7   7   7       16.42       18.03      1.08 o 
   8   7   7       24.41       27.24      0.96 o 
   9   7   7        0.18       -0.31      0.37 o 
  10   7   7        8.57        8.77      1.01 o 
  -6   8   7        7.38        6.43      1.04 o 
  -5   8   7       24.89       24.40      1.09 o 
  -4   8   7        4.44        4.75      0.51 o 
  -3   8   7        1.12        0.37      0.32 o 
  -2   8   7      153.40      149.48      2.37 o 
  -1   8   7        2.36        2.40      0.29 o 
   0   8   7      750.54      754.89      6.50 o 
   1   8   7       21.09       23.28      0.51 o 
   2   8   7       23.51       24.33      1.09 o 
   3   8   7        0.82        0.30      0.20 o 
   4   8   7        0.09        1.62      0.43 o 
   5   8   7      134.89      123.13      1.71 o 
   6   8   7        4.68        4.39      0.44 o 
   7   8   7        6.89        7.12      0.51 o 
   8   8   7        0.06        0.06      0.30 o 
   9   8   7        4.00        4.00      0.79 o 
  10   8   7        2.45        2.53      0.66 o 
  -5   9   7        0.03        0.54      0.62 o 
  -4   9   7       53.59       59.32      1.63 o 
  -3   9   7        3.52        2.48      0.40 o 
  -2   9   7       40.20       37.29      0.99 o 
  -1   9   7        2.97        3.47      0.39 o 
   0   9   7       28.07       27.47      0.76 o 
   1   9   7      323.54      306.28      3.11 o 
   2   9   7       35.71       32.84      0.71 o 
   3   9   7       65.45       66.09      1.09 o 
   4   9   7       68.51       60.84      1.11 o 
   5   9   7        3.27        4.41      0.38 o 
   6   9   7       28.93       30.96      0.80 o 
   7   9   7        1.61        2.14      0.38 o 
   8   9   7        7.28        9.12      0.64 o 
   9   9   7        8.75        9.71      0.88 o 
  -5  10   7        5.29        4.05      1.32 o 
  -4  10   7        7.48        7.73      0.77 o 
  -3  10   7        0.32        0.60      0.50 o 
  -2  10   7       19.88       19.75      0.89 o 
  -1  10   7      127.22      132.34      2.66 o 
   0  10   7       12.04       13.47      0.77 o 
   1  10   7       46.56       49.46      1.19 o 
   2  10   7       42.91       43.78      0.92 o 
   3  10   7       34.30       27.00      0.71 o 
   4  10   7       35.15       30.64      0.89 o 
   5  10   7       16.26       16.34      0.63 o 
   6  10   7        9.45        8.10      0.56 o 
   7  10   7        0.20        0.37      0.37 o 
   8  10   7        8.43        8.01      0.65 o 
   9  10   7       18.71       21.35      1.22 o 
  -4  11   7        2.99        1.11      0.69 o 
  -3  11   7        0.16       -0.26      0.46 o 
  -2  11   7       27.81       34.65      1.15 o 
  -1  11   7       36.35       36.86      1.72 o 
   0  11   7       44.09       40.11      1.28 o 
   1  11   7        4.28        5.42      0.52 o 
   2  11   7      113.66      115.10      1.96 o 
   3  11   7       21.51       23.24      1.05 o 
   4  11   7        1.34        1.46      0.51 o 
   5  11   7        7.94        8.67      0.60 o 
   6  11   7        0.30        0.22      0.35 o 
   7  11   7        0.43        0.99      0.47 o 
   8  11   7       13.72       15.24      1.21 o 
   9  11   7        0.01       -0.12      0.62 o 
  -3  12   7        0.43       -0.37      0.71 o 
  -2  12   7        5.92        5.54      0.84 o 
  -1  12   7        6.59        6.38      1.09 o 
   0  12   7        2.68        2.66      0.86 o 
   1  12   7       14.87       16.44      1.21 o 
   2  12   7        2.20        1.62      0.57 o 
   3  12   7       17.39       19.92      0.89 o 
   4  12   7       42.27       43.85      1.26 o 
   5  12   7        7.63        8.80      0.95 o 
   6  12   7        1.36        1.17      0.55 o 
   7  12   7        0.00       -0.40      0.40 o 
   8  12   7        3.60        6.53      0.93 o 
  -1  13   7        0.00        0.54      0.80 o 
   0  13   7       13.61       15.78      2.32 o 
   1  13   7       20.62       22.41      2.32 o 
   2  13   7        0.44       -0.23      0.68 o 
   3  13   7        0.03       -0.27      0.68 o 
   4  13   7        8.63        7.64      0.72 o 
   5  13   7       20.16       17.80      1.15 o 
   6  13   7        2.93        2.90      1.08 o 
   7  13   7        2.70        3.69      2.00 o 
   1  14   7       11.82       14.56      2.06 o 
   2  14   7        0.02       -0.73      0.73 o 
   3  14   7        1.71        1.52      0.84 o 
   4  14   7        3.70        2.42      0.97 o 
   5  14   7        0.13        0.26      0.77 o 
   6  14   7       18.78       16.72      1.55 o 
  -3  -8   8        2.00        1.43      0.54 o 
  -2  -8   8       11.68       12.54      1.27 o 
  -1  -8   8        2.39        3.52      1.16 o 
  -5  -7   8        5.25        4.18      0.93 o 
  -4  -7   8       20.07       19.02      1.02 o 
  -3  -7   8        8.98        9.60      0.86 o 
  -2  -7   8        1.06        1.26      0.44 o 
  -1  -7   8        8.63       12.40      0.87 o 
   0  -7   8        4.48        4.45      0.79 o 
   1  -7   8        3.54        2.98      0.75 o 
  -7  -6   8        1.79        2.45      1.42 o 
  -6  -6   8        0.11       -0.28      0.39 o 
  -5  -6   8        6.42        5.80      0.65 o 
  -4  -6   8       14.32       13.91      0.78 o 
  -3  -6   8       38.69       40.38      1.07 o 
  -2  -6   8        0.13       -0.32      0.32 o 
  -1  -6   8        3.95        4.95      0.53 o 
   0  -6   8       20.01       18.01      1.25 o 
   1  -6   8        0.04        0.49      0.60 o 
   2  -6   8        0.71        0.84      0.86 o 
   3  -6   8        0.02       -0.23      0.77 o 
  -7  -5   8        2.04        1.30      0.47 o 
  -6  -5   8       16.70       14.74      0.70 o 
  -5  -5   8        0.43        0.78      0.35 o 
  -4  -5   8       22.38       24.19      0.89 o 
  -3  -5   8        0.38        0.58      0.34 o 
  -2  -5   8       36.57       40.12      0.96 o 
  -1  -5   8        9.65        9.48      0.61 o 
   0  -5   8       24.74       25.08      0.96 o 
   1  -5   8       41.60       46.66      1.75 o 
   2  -5   8        4.96        7.56      1.35 o 
   3  -5   8        0.33        0.18      0.71 o 
   4  -5   8        0.77        0.89      0.90 o 
  -8  -4   8        8.30       10.20      1.67 o 
  -7  -4   8        7.60        6.33      0.40 o 
  -6  -4   8        8.04        6.37      0.48 o 
  -5  -4   8        4.85        4.42      0.46 o 
  -4  -4   8       28.05       27.40      0.87 o 
  -3  -4   8       23.26       21.91      0.75 o 
  -2  -4   8        7.88        9.85      0.54 o 
  -1  -4   8       86.35       75.75      1.32 o 
   0  -4   8       14.81       15.94      0.72 o 
   1  -4   8       14.04       13.15      0.84 o 
   2  -4   8        0.17        0.54      0.51 o 
   3  -4   8        0.49        1.55      0.82 o 
   4  -4   8        0.60        0.19      0.73 o 
   5  -4   8        3.11        1.60      0.86 o 
  -8  -3   8        2.19        2.39      0.71 o 
  -7  -3   8        6.42        5.66      0.79 o 
  -6  -3   8       17.31       19.92      0.68 o 
  -5  -3   8        4.36        3.28      0.41 o 
  -4  -3   8       54.22       55.58      1.14 o 
  -3  -3   8       14.35       12.07      0.69 o 
  -2  -3   8       13.65       12.96      0.63 o 
  -1  -3   8       22.04       22.67      0.88 o 
   0  -3   8       47.35       45.01      1.01 o 
   1  -3   8        2.18        2.01      0.48 o 
   2  -3   8       11.73       12.53      0.94 o 
   3  -3   8        1.00        2.88      0.62 o 
   4  -3   8       29.73       31.55      1.58 o 
   5  -3   8        0.39        0.49      0.61 o 
   6  -3   8       11.45       15.81      1.26 o 
  -8  -2   8        2.55        1.93      0.82 o 
  -7  -2   8        0.08       -0.31      0.62 o 
  -6  -2   8        8.11        7.16      0.48 o 
  -5  -2   8       22.41       23.77      0.82 o 
  -4  -2   8      301.58      293.14      3.50 o 
  -3  -2   8       56.22       60.22      1.14 o 
  -2  -2   8       13.29       11.22      0.48 o 
  -1  -2   8       93.85       90.92      1.36 o 
   0  -2   8      128.92      119.67      1.52 o 
   1  -2   8        5.45        3.59      0.36 o 
   2  -2   8        7.77        7.57      0.47 o 
   3  -2   8        8.81       10.62      0.58 o 
   4  -2   8        0.76        0.90      0.34 o 
   5  -2   8        8.58       10.53      0.72 o 
   6  -2   8        0.03       -0.17      0.46 o 
   7  -2   8        0.50        0.86      0.83 o 
  -8  -1   8        1.54        0.13      1.03 o 
  -7  -1   8        0.51       -0.26      0.64 o 
  -6  -1   8       13.19       13.85      0.60 o 
  -5  -1   8       13.12       12.25      0.54 o 
  -4  -1   8        8.15        6.03      0.68 o 
  -3  -1   8       34.48       34.53      0.78 o 
  -2  -1   8       94.03       96.22      1.37 o 
  -1  -1   8       15.92       14.28      0.47 o 
   0  -1   8        0.90        1.07      0.37 o 
   1  -1   8       27.63       34.67      0.70 o 
   2  -1   8       17.30       17.77      0.57 o 
   3  -1   8       19.00       17.74      0.67 o 
   4  -1   8        0.12       -0.13      0.25 o 
   5  -1   8       54.04       56.55      1.37 o 
   6  -1   8       44.33       48.45      1.50 o 
   7  -1   8        4.41        4.77      0.79 o 
  -8   0   8        0.76        0.06      0.73 o 
  -7   0   8        3.23        2.83      1.03 o 
  -6   0   8       14.23       11.69      0.66 o 
  -5   0   8       70.62       67.44      1.13 o 
  -4   0   8       67.69       65.69      1.26 o 
  -3   0   8        0.36        0.37      0.27 o 
  -2   0   8      373.65      353.04      4.07 o 
  -1   0   8      169.80      157.39      1.88 o 
   0   0   8       30.32       25.24      0.60 o 
   1   0   8       49.50       47.49      0.71 o 
   2   0   8        5.15        7.42      0.38 o 
   3   0   8        3.08        2.10      0.30 o 
   4   0   8       49.28       53.68      1.03 o 
   5   0   8        1.68        1.04      0.35 o 
   6   0   8       15.56       18.08      0.85 o 
   7   0   8       21.80       18.61      1.21 o 
   8   0   8        0.06        0.19      0.73 o 
  -8   1   8       10.34        8.70      1.18 o 
  -7   1   8        1.54        0.97      0.64 o 
  -6   1   8        0.08        0.35      0.19 o 
  -5   1   8       81.88       81.30      1.34 o 
  -4   1   8       17.63       17.93      0.57 o 
  -3   1   8       36.51       37.45      0.79 o 
  -2   1   8       22.54       21.22      0.60 o 
  -1   1   8       60.32       52.25      0.94 o 
   0   1   8      131.29      124.04      1.39 o 
   1   1   8        5.25        6.01      0.28 o 
   2   1   8        2.86        3.42      0.25 o 
   3   1   8        0.26       -0.20      0.20 o 
   4   1   8      158.25      143.76      1.90 o 
   5   1   8      100.96       91.02      1.53 o 
   6   1   8        5.02        5.05      0.43 o 
   7   1   8       57.29       55.01      1.81 o 
   8   1   8        0.17       -0.35      0.68 o 
  -8   2   8       10.79       14.50      1.16 o 
  -7   2   8        2.43        0.67      0.48 o 
  -6   2   8       40.24       43.16      1.32 o 
  -5   2   8       32.48       34.14      0.81 o 
  -4   2   8        8.31        6.75      0.41 o 
  -3   2   8       62.66       57.44      1.05 o 
  -2   2   8      272.72      250.21      2.98 o 
  -1   2   8       61.42       50.93      0.96 o 
   0   2   8       97.95       88.93      1.15 o 
   1   2   8      171.31      159.08      1.68 o 
   2   2   8        5.65        4.69      0.27 o 
   3   2   8      342.70      326.86      3.54 o 
   4   2   8        0.51        0.36      0.30 o 
   5   2   8       64.85       61.73      1.11 o 
   6   2   8        7.80        6.97      0.51 o 
   7   2   8        0.46        0.44      0.38 o 
   8   2   8        4.74        3.48      0.64 o 
   9   2   8        6.39        6.70      1.17 o 
  -8   3   8        0.04       -0.42      0.57 o 
  -7   3   8        0.00        0.32      0.35 o 
  -6   3   8        3.50        3.57      0.44 o 
  -5   3   8       13.26       12.11      0.51 o 
  -4   3   8      105.62      105.48      1.58 o 
  -3   3   8      158.40      151.78      2.03 o 
  -2   3   8        8.68        6.71      0.40 o 
  -1   3   8       22.28       26.75      1.20 o 
   0   3   8        3.12        2.32      0.22 o 
   1   3   8      117.23      108.53      1.26 o 
   2   3   8        0.04        0.25      0.22 o 
   3   3   8       51.39       56.19      1.08 o 
   4   3   8       55.67       50.36      1.02 o 
   5   3   8        2.25        2.74      0.35 o 
   6   3   8      205.75      194.04      2.68 o 
   7   3   8        0.33        0.03      0.34 o 
   8   3   8        0.30        0.52      0.52 o 
   9   3   8        0.08       -0.50      0.71 o 
  -8   4   8        0.09       -0.28      0.59 o 
  -7   4   8        4.42        5.87      0.52 o 
  -6   4   8       17.83       19.45      0.80 o 
  -5   4   8        9.34        9.39      0.51 o 
  -4   4   8       59.78       60.30      1.23 o 
  -3   4   8      147.01      133.96      1.85 o 
  -2   4   8        1.57        1.21      0.33 o 
  -1   4   8        7.52        8.58      0.42 o 
   0   4   8        3.86        3.62      0.26 o 
   1   4   8       38.12       33.13      0.64 o 
   2   4   8     1043.51      977.79      9.50 o 
   3   4   8       93.79       84.79      1.27 o 
   4   4   8      176.16      159.29      2.17 o 
   5   4   8       47.90       46.14      1.05 o 
   6   4   8        4.06        4.08      0.41 o 
   7   4   8        2.82        3.64      0.47 o 
   8   4   8        6.59        7.10      0.66 o 
   9   4   8        6.40        5.92      1.74 o 
  -7   5   8        7.63        8.09      0.94 o 
  -6   5   8        0.22        0.31      0.43 o 
  -5   5   8       12.53       14.34      0.70 o 
  -4   5   8       73.00       68.38      1.14 o 
  -3   5   8        6.01        5.53      0.39 o 
  -2   5   8      104.99       92.25      1.41 o 
  -1   5   8       50.03       51.81      0.96 o 
   0   5   8       44.85       38.01      0.69 o 
   1   5   8       17.21       19.23      0.49 o 
   2   5   8      147.79      145.49      1.69 o 
   3   5   8       45.51       38.53      0.85 o 
   4   5   8       22.12       21.69      0.66 o 
   5   5   8       77.73       75.25      1.34 o 
   6   5   8        2.18        1.41      0.32 o 
   7   5   8        0.03       -0.02      0.32 o 
   8   5   8        1.13        0.87      0.44 o 
   9   5   8        2.46        1.56      0.64 o 
  -7   6   8        0.03       -0.13      0.59 o 
  -6   6   8        1.61        2.03      0.47 o 
  -5   6   8       12.28       12.68      0.72 o 
  -4   6   8       44.07       42.33      1.07 o 
  -3   6   8       67.51       67.25      1.14 o 
  -2   6   8        0.58        0.77      0.24 o 
  -1   6   8       88.95       85.09      1.33 o 
   0   6   8        6.63        7.91      0.40 o 
   1   6   8      364.03      346.80      3.04 o 
   2   6   8        3.95        1.63      0.20 o 
   3   6   8      106.69       95.48      1.74 o 
   4   6   8      470.53      461.68      5.23 o 
   5   6   8       26.86       27.52      0.79 o 
   6   6   8       48.45       48.56      1.11 o 
   7   6   8        0.02        0.14      0.33 o 
   8   6   8        6.74        5.62      0.88 o 
   9   6   8        5.95        6.62      0.88 o 
  -6   7   8       13.60       16.01      1.19 o 
  -5   7   8       27.29       25.99      1.03 o 
  -4   7   8        0.12       -0.26      0.30 o 
  -3   7   8        9.73       10.01      0.51 o 
  -2   7   8      153.19      137.82      1.70 o 
  -1   7   8       19.50       19.29      0.55 o 
   0   7   8       91.17       90.72      1.37 o 
   1   7   8      343.00      320.75      2.72 o 
   2   7   8       13.54       12.58      0.87 o 
   3   7   8       53.61       54.87      0.97 o 
   4   7   8       27.83       24.36      0.66 o 
   5   7   8       32.92       22.99      0.80 o 
   6   7   8       51.77       52.92      1.38 o 
   7   7   8        0.62        0.85      0.36 o 
   8   7   8        0.00        0.01      0.35 o 
   9   7   8        0.22        0.67      0.59 o 
  -6   8   8        0.39        0.78      0.77 o 
  -5   8   8       10.49        9.45      0.87 o 
  -4   8   8       13.24       14.49      0.71 o 
  -3   8   8        0.45        0.44      0.30 o 
  -2   8   8       42.26       42.14      0.85 o 
  -1   8   8       40.72       39.12      0.79 o 
   0   8   8       78.32       72.95      1.08 o 
   1   8   8        2.15        2.09      0.28 o 
   2   8   8       31.82       29.29      0.69 o 
   3   8   8      108.74      108.07      1.52 o 
   4   8   8       29.21       30.33      0.75 o 
   5   8   8       70.13       69.18      1.20 o 
   6   8   8       45.66       51.14      1.04 o 
   7   8   8        0.03        0.39      0.30 o 
   8   8   8        1.61        1.45      0.38 o 
   9   8   8        1.89        1.64      0.64 o 
  -5   9   8        3.30        4.23      0.82 o 
  -4   9   8       14.47       14.52      0.94 o 
  -3   9   8       28.95       28.23      1.02 o 
  -2   9   8       18.41       17.71      0.85 o 
  -1   9   8       47.30       50.03      1.09 o 
   0   9   8        4.29        3.48      0.39 o 
   1   9   8       38.04       37.26      0.96 o 
   2   9   8       73.22       70.94      1.22 o 
   3   9   8       76.91       69.79      1.06 o 
   4   9   8       59.48       50.10      1.28 o 
   5   9   8       16.74       18.79      0.64 o 
   6   9   8        8.86        8.16      0.50 o 
   7   9   8        6.78        7.28      0.53 o 
   8   9   8        3.60        3.61      0.45 o 
   9   9   8        1.16        1.40      0.60 o 
  -4  10   8        0.20       -0.40      0.55 o 
  -3  10   8       37.37       32.00      1.23 o 
  -2  10   8        1.86        1.59      0.41 o 
  -1  10   8        1.02        1.29      0.38 o 
   0  10   8        1.03        0.78      0.38 o 
   1  10   8        3.49        4.34      0.87 o 
   2  10   8       91.43       92.77      1.61 o 
   3  10   8       34.45       35.04      0.89 o 
   4  10   8       21.17       19.05      0.66 o 
   5  10   8        4.23        3.87      0.40 o 
   6  10   8        0.05       -0.02      0.31 o 
   7  10   8       10.08       11.18      0.72 o 
   8  10   8        4.19        4.13      0.54 o 
   9  10   8        0.49        1.39      0.61 o 
  -3  11   8        0.59        0.21      0.47 o 
  -2  11   8       10.56       12.43      1.19 o 
  -1  11   8        2.37        1.53      0.49 o 
   0  11   8        9.06        9.02      0.84 o 
   1  11   8       19.96       18.47      1.09 o 
   2  11   8        1.28        1.24      0.39 o 
   3  11   8       15.05       13.25      0.64 o 
   4  11   8       26.25       29.65      0.85 o 
   5  11   8        0.12       -0.16      0.32 o 
   6  11   8        4.63        4.90      0.54 o 
   7  11   8        3.92        3.99      0.52 o 
   8  11   8        0.79        0.03      0.52 o 
   9  11   8        0.02        0.40      0.64 o 
  -2  12   8        7.52        6.30      1.14 o 
  -1  12   8       17.41       19.11      1.59 o 
   0  12   8        4.43        4.47      0.72 o 
   1  12   8        0.76        1.22      0.73 o 
   2  12   8       11.85       12.54      0.97 o 
   3  12   8       30.29       31.60      1.56 o 
   4  12   8       33.91       34.31      1.20 o 
   5  12   8        0.46       -0.12      0.39 o 
   6  12   8        9.83       11.02      1.04 o 
   7  12   8        0.66        0.37      0.73 o 
   8  12   8        4.56        4.19      0.81 o 
  -1  13   8        1.84        1.33      0.86 o 
   0  13   8       12.88       14.36      1.41 o 
   1  13   8        1.37        1.27      0.77 o 
   2  13   8        4.34        3.91      0.90 o 
   3  13   8        4.42        4.71      0.79 o 
   4  13   8        1.60        0.80      0.59 o 
   5  13   8        2.76        1.66      0.62 o 
   6  13   8        1.26        1.32      0.61 o 
   7  13   8        0.28        0.04      0.77 o 
   1  14   8        1.62        1.67      1.29 o 
   2  14   8        3.17        3.99      1.42 o 
   3  14   8        0.00       -0.68      0.68 o 
   4  14   8        0.42       -0.64      1.03 o 
   5  14   8        5.85        5.41      1.04 o 
   6  14   8        0.13        0.32      0.82 o 
  -3  -7   9        2.95        3.65      0.65 o 
  -2  -7   9        5.04        3.20      0.59 o 
  -1  -7   9        2.09        2.23      0.64 o 
  -5  -6   9       17.37       17.19      1.02 o 
  -4  -6   9        1.40        1.12      0.53 o 
  -3  -6   9        0.03       -0.14      0.38 o 
  -2  -6   9        1.97        2.38      0.46 o 
  -1  -6   9        3.86        5.73      0.58 o 
   0  -6   9        9.59       11.74      0.94 o 
   1  -6   9        2.66        1.61      0.91 o 
   2  -6   9        6.65        6.38      1.48 o 
  -6  -5   9        0.64        0.53      0.45 o 
  -5  -5   9        0.77        0.73      0.47 o 
  -4  -5   9        1.90        0.62      0.39 o 
  -3  -5   9       17.38       15.11      0.82 o 
  -2  -5   9       21.20       21.62      1.02 o 
  -1  -5   9        5.03        4.87      0.52 o 
   0  -5   9        0.04       -0.34      0.46 o 
   1  -5   9       40.46       42.65      1.97 o 
   2  -5   9        6.34        6.66      1.42 o 
   3  -5   9        7.51        8.43      2.06 o 
  -7  -4   9       22.51       23.60      0.91 o 
  -6  -4   9       82.87       81.84      1.88 o 
  -5  -4   9        4.85        4.66      0.50 o 
  -4  -4   9       21.30       21.23      0.86 o 
  -3  -4   9        2.34        1.45      0.41 o 
  -2  -4   9        0.24        0.57      0.34 o 
  -1  -4   9       48.66       47.58      1.13 o 
   0  -4   9        0.14        0.31      0.35 o 
   1  -4   9        3.94        4.06      0.74 o 
   2  -4   9        6.79        7.48      0.89 o 
   3  -4   9        1.54        2.12      0.86 o 
   4  -4   9        0.29       -0.08      0.90 o 
  -7  -3   9        2.27        2.09      0.29 o 
  -6  -3   9        5.20        4.55      0.45 o 
  -5  -3   9       23.22       22.44      1.27 o 
  -4  -3   9        0.00       -0.30      0.30 o 
  -3  -3   9       13.21       11.81      0.62 o 
  -2  -3   9        4.24        5.53      0.47 o 
  -1  -3   9        0.46        1.26      0.33 o 
   0  -3   9      136.16      129.73      1.99 o 
   1  -3   9       27.00       21.62      1.82 o 
   2  -3   9       19.69       20.99      1.24 o 
   3  -3   9       40.61       38.89      1.56 o 
   4  -3   9        0.63        0.43      0.71 o 
   5  -3   9        3.14        2.47      2.32 o 
  -8  -2   9        1.43        1.87      0.74 o 
  -7  -2   9       21.03       20.64      0.68 o 
  -6  -2   9        0.38        0.54      0.31 o 
  -5  -2   9       92.67       90.21      1.63 o 
  -4  -2   9        0.02        0.56      0.35 o 
  -3  -2   9       90.48       82.84      1.46 o 
  -2  -2   9       30.47       32.20      0.86 o 
  -1  -2   9       40.74       41.29      0.91 o 
   0  -2   9       11.64       10.65      0.53 o 
   1  -2   9       41.73       45.35      1.49 o 
   2  -2   9        1.33        0.80      0.43 o 
   3  -2   9        1.43        1.92      0.46 o 
   4  -2   9        4.97        5.26      0.64 o 
   5  -2   9        6.06        9.15      0.72 o 
   6  -2   9        0.37        0.24      0.66 o 
  -8  -1   9       25.23       25.25      2.58 o 
  -7  -1   9        1.73        2.06      0.77 o 
  -6  -1   9       12.54       13.65      0.63 o 
  -5  -1   9        0.09       -0.29      0.29 o 
  -4  -1   9        1.41        0.58      0.32 o 
  -3  -1   9       71.22       68.23      1.36 o 
  -2  -1   9        1.48        0.91      0.30 o 
  -1  -1   9       15.29       17.38      0.57 o 
   0  -1   9       42.21       37.02      0.75 o 
   1  -1   9       75.35       71.60      1.18 o 
   2  -1   9      186.12      171.67      2.59 o 
   3  -1   9        0.24        2.00      0.41 o 
   4  -1   9       12.34        9.46      0.58 o 
   5  -1   9        2.08        3.18      0.49 o 
   6  -1   9        0.90        0.54      0.48 o 
   7  -1   9       11.86       13.18      1.74 o 
  -8   0   9        1.67        2.45      1.29 o 
  -7   0   9        3.80        3.35      1.16 o 
  -6   0   9        3.04        4.13      0.88 o 
  -5   0   9        0.29       -0.14      0.27 o 
  -4   0   9       37.79       35.70      0.83 o 
  -3   0   9        3.34        2.54      0.37 o 
  -2   0   9      424.04      428.36      5.34 o 
  -1   0   9       55.64       54.79      1.07 o 
   0   0   9      248.32      247.74      3.07 o 
   1   0   9       23.84       23.92      0.65 o 
   2   0   9       30.69       29.13      0.79 o 
   3   0   9       39.51       35.50      1.00 o 
   4   0   9        2.19        2.43      0.38 o 
   5   0   9        3.94        4.90      0.56 o 
   6   0   9       11.55       14.14      0.95 o 
   7   0   9        0.10        0.95      0.77 o 
  -8   1   9        6.82        6.29      1.04 o 
  -7   1   9       28.88       31.69      2.58 o 
  -6   1   9       18.66       17.95      0.60 o 
  -5   1   9       13.26       12.96      0.68 o 
  -4   1   9        0.38        0.28      0.25 o 
  -3   1   9       12.11       13.13      0.61 o 
  -2   1   9       49.14       44.62      1.41 o 
  -1   1   9        4.70        6.73      0.42 o 
   0   1   9        0.26       -0.22      0.24 o 
   1   1   9       65.19       61.37      0.94 o 
   2   1   9        1.55        1.53      0.26 o 
   3   1   9      114.66      102.73      1.50 o 
   4   1   9       30.99       33.83      0.85 o 
   5   1   9        2.58        1.10      0.31 o 
   6   1   9       58.93       58.49      1.43 o 
   7   1   9        0.69        1.43      0.73 o 
   8   1   9        0.34        0.13      0.77 o 
  -8   2   9        1.15        2.45      0.82 o 
  -7   2   9        5.21        4.81      0.36 o 
  -6   2   9        0.01        0.01      0.23 o 
  -5   2   9        3.22        2.49      0.38 o 
  -4   2   9        6.79        7.46      0.45 o 
  -3   2   9      135.65      133.58      1.89 o 
  -2   2   9       33.88       31.64      0.77 o 
  -1   2   9      344.31      319.64      3.73 o 
   0   2   9      594.15      583.57      6.36 o 
   1   2   9        5.19        5.95      0.34 o 
   2   2   9        6.86        6.86      0.38 o 
   3   2   9       12.95       18.50      0.98 o 
   4   2   9       17.68       14.13      0.60 o 
   5   2   9       88.63       88.12      1.46 o 
   6   2   9       15.39       15.28      0.74 o 
   7   2   9        2.59        1.80      0.53 o 
   8   2   9        5.75        6.24      1.14 o 
  -8   3   9       17.38       20.73      1.36 o 
  -7   3   9        5.46        5.66      0.59 o 
  -6   3   9        1.93        2.88      0.41 o 
  -5   3   9        1.23        0.32      0.32 o 
  -4   3   9       10.02       10.73      0.53 o 
  -3   3   9        1.17        1.17      0.28 o 
  -2   3   9        0.96        0.01      0.24 o 
  -1   3   9       68.32       60.84      1.10 o 
   0   3   9        2.40        1.48      0.46 o 
   1   3   9        0.12        0.29      0.21 o 
   2   3   9       25.13       24.32      0.83 o 
   3   3   9      186.32      176.41      2.47 o 
   4   3   9        1.14        0.68      0.30 o 
   5   3   9      106.65      106.51      1.77 o 
   6   3   9       20.26       19.45      0.76 o 
   7   3   9        5.61        5.53      0.63 o 
   8   3   9        9.93       11.18      1.27 o 
  -7   4   9        0.66        0.21      0.39 o 
  -6   4   9        0.14       -0.06      0.32 o 
  -5   4   9        2.09        3.48      0.36 o 
  -4   4   9       13.07       13.91      0.67 o 
  -3   4   9        7.58        7.17      0.44 o 
  -2   4   9      175.58      174.28      2.31 o 
  -1   4   9       95.57       93.42      1.44 o 
   0   4   9        4.66        3.56      0.34 o 
   1   4   9       80.15       73.52      1.08 o 
   2   4   9      452.38      454.24      4.37 o 
   3   4   9        8.15        9.76      0.58 o 
   4   4   9       25.25       21.85      0.72 o 
   5   4   9       42.81       38.42      0.95 o 
   6   4   9        1.37        0.86      0.35 o 
   7   4   9       35.36       36.29      1.32 o 
   8   4   9        0.91        0.52      0.43 o 
   9   4   9        0.51       -0.68      0.68 o 
  -7   5   9        0.98        1.48      0.64 o 
  -6   5   9        1.32        1.11      0.45 o 
  -5   5   9        8.73        9.75      0.61 o 
  -4   5   9       11.91       11.17      0.56 o 
  -3   5   9        0.02       -0.22      0.22 o 
  -2   5   9      187.45      167.13      2.24 o 
  -1   5   9       21.85       19.60      0.63 o 
   0   5   9        1.66        0.93      0.26 o 
   1   5   9      294.08      288.25      2.96 o 
   2   5   9      189.26      181.59      2.15 o 
   3   5   9       18.86       19.67      0.66 o 
   4   5   9      344.51      334.33      4.43 o 
   5   5   9        7.81        8.26      0.53 o 
   6   5   9       31.57       28.20      0.86 o 
   7   5   9       26.91       28.47      0.99 o 
   8   5   9        0.79        0.58      0.46 o 
   9   5   9        2.33        3.05      0.74 o 
  -7   6   9        0.03       -0.11      0.73 o 
  -6   6   9        6.00        7.29      0.89 o 
  -5   6   9        0.66       -0.33      0.33 o 
  -4   6   9        4.75        6.51      0.48 o 
  -3   6   9       56.06       58.74      1.17 o 
  -2   6   9       10.65        9.80      0.47 o 
  -1   6   9       25.62       25.63      0.71 o 
   0   6   9        2.34        0.95      0.27 o 
   1   6   9      169.16      169.97      2.07 o 
   2   6   9       14.75       14.12      0.56 o 
   3   6   9        0.00       -0.11      0.25 o 
   4   6   9       43.88       42.01      0.98 o 
   5   6   9       29.88       29.39      0.86 o 
   6   6   9       27.05       26.51      1.14 o 
   7   6   9        0.99        1.10      0.38 o 
   8   6   9       10.23        9.11      0.75 o 
   9   6   9        1.83        1.48      0.99 o 
  -6   7   9        0.87        0.43      0.59 o 
  -5   7   9        2.15        2.44      0.51 o 
  -4   7   9        0.65        0.72      0.36 o 
  -3   7   9       77.38       75.88      1.29 o 
  -2   7   9       10.95       10.15      0.61 o 
  -1   7   9        3.74        2.97      0.29 o 
   0   7   9      337.52      312.82      3.17 o 
   1   7   9        2.05        1.73      0.27 o 
   2   7   9       66.14       63.69      0.98 o 
   3   7   9       31.02       25.28      0.66 o 
   4   7   9        1.61        2.72      0.37 o 
   5   7   9      153.03      141.83      2.11 o 
   6   7   9       46.42       48.92      1.12 o 
   7   7   9       22.31       16.76      0.83 o 
   8   7   9        1.07        0.92      0.43 o 
   9   7   9        1.86        0.80      0.77 o 
  -6   8   9        1.00        0.73      0.77 o 
  -5   8   9       14.04       14.12      1.41 o 
  -4   8   9       14.12       15.22      1.21 o 
  -3   8   9        1.81        2.08      0.34 o 
  -2   8   9       16.13       21.40      0.64 o 
  -1   8   9        0.02       -0.23      0.23 o 
   0   8   9       81.66       83.23      1.18 o 
   1   8   9        1.22        2.31      0.35 o 
   2   8   9       34.29       30.61      1.25 o 
   3   8   9        0.01       -0.21      0.21 o 
   4   8   9        3.82        4.81      0.39 o 
   5   8   9       11.32        9.12      0.51 o 
   6   8   9       36.03       39.36      0.93 o 
   7   8   9        5.52        6.09      0.55 o 
   8   8   9        7.89        7.32      0.72 o 
   9   8   9        5.90        5.56      0.89 o 
  -5   9   9        0.72        0.52      0.73 o 
  -4   9   9       23.02       19.28      1.07 o 
  -3   9   9        2.47        2.42      0.45 o 
  -2   9   9       20.50       20.26      0.71 o 
  -1   9   9       31.76       31.85      0.76 o 
   0   9   9        7.79        8.06      0.56 o 
   1   9   9       13.22       14.68      0.77 o 
   2   9   9       24.03       25.82      1.04 o 
   3   9   9        0.31        0.08      0.27 o 
   4   9   9        0.77        1.26      0.31 o 
   5   9   9       23.58       24.63      0.75 o 
   6   9   9       24.94       19.69      0.73 o 
   7   9   9       60.61       63.16      1.37 o 
   8   9   9       35.25       33.95      1.15 o 
   9   9   9        3.38        2.48      0.64 o 
  -4  10   9        2.67        2.42      1.03 o 
  -3  10   9       17.83       17.84      1.05 o 
  -2  10   9        0.03       -0.10      0.38 o 
  -1  10   9        5.79        4.70      0.50 o 
   0  10   9        0.13        0.10      0.33 o 
   1  10   9        4.14        3.62      0.49 o 
   2  10   9        0.01        0.25      0.37 o 
   3  10   9       30.96       33.93      1.05 o 
   4  10   9       37.65       37.35      0.89 o 
   5  10   9        2.31        2.91      0.38 o 
   6  10   9        3.06        2.34      0.39 o 
   7  10   9        1.99        2.71      0.46 o 
   8  10   9       58.30       62.52      2.92 o 
   9  10   9        0.95        1.04      0.57 o 
  -3  11   9       15.53       17.38      1.26 o 
  -2  11   9        7.62        7.18      0.74 o 
  -1  11   9        2.54        1.61      0.47 o 
   0  11   9        4.04        4.51      0.68 o 
   1  11   9        3.58        3.77      0.64 o 
   2  11   9       23.41       22.13      1.17 o 
   3  11   9        0.34        0.51      0.32 o 
   4  11   9        0.76        1.58      0.38 o 
   5  11   9        0.12        0.12      0.29 o 
   6  11   9        8.54        9.39      0.69 o 
   7  11   9        1.24        0.80      0.41 o 
   8  11   9       18.44       19.10      1.18 o 
  -2  12   9        0.03        0.71      0.97 o 
  -1  12   9        1.16        2.08      0.80 o 
   0  12   9        0.04       -0.01      0.54 o 
   1  12   9        0.01        0.29      0.58 o 
   2  12   9        9.95       10.28      0.89 o 
   3  12   9        0.63        1.22      0.48 o 
   4  12   9        0.13        0.06      0.43 o 
   5  12   9       11.33        9.96      0.78 o 
   6  12   9        0.07       -0.14      0.41 o 
   7  12   9        5.60        7.73      0.80 o 
   8  12   9        0.10       -0.16      0.64 o 
  -1  13   9        4.67        4.92      1.09 o 
   0  13   9        2.96        2.03      0.86 o 
   1  13   9        6.60        6.46      1.09 o 
   2  13   9        0.12        0.00      0.73 o 
   3  13   9        1.86        2.87      0.90 o 
   4  13   9       21.28       23.43      1.29 o 
   5  13   9        3.11        3.40      0.59 o 
   6  13   9        0.57        1.40      0.86 o 
   7  13   9        0.30       -0.18      0.71 o 
   1  14   9        5.19        4.16      1.09 o 
   2  14   9        4.46        7.47      1.55 o 
   3  14   9        2.59        3.35      1.29 o 
   4  14   9        7.12        7.86      1.67 o 
   5  14   9        5.65        5.28      1.04 o 
  -3  -6  10        0.15        0.23      0.49 o 
  -2  -6  10        4.53        3.63      0.66 o 
  -1  -6  10        2.90        2.55      0.67 o 
  -5  -5  10       14.53       14.21      0.94 o 
  -4  -5  10        1.91        1.72      0.55 o 
  -3  -5  10       20.03       19.10      1.10 o 
  -2  -5  10        0.05       -0.37      0.37 o 
  -1  -5  10        0.17       -0.44      0.44 o 
   0  -5  10       13.42       15.92      1.13 o 
   1  -5  10        4.73        3.85      0.84 o 
   2  -5  10        0.10        1.55      0.91 o 
  -6  -4  10       18.60       16.27      0.95 o 
  -5  -4  10        6.67        7.07      0.74 o 
  -4  -4  10        4.29        4.12      0.51 o 
  -3  -4  10        0.00       -0.18      0.37 o 
  -2  -4  10       10.03        9.51      0.81 o 
  -1  -4  10        0.95        0.09      0.39 o 
   0  -4  10        0.34       -0.15      0.44 o 
   1  -4  10        2.88        2.77      0.83 o 
   2  -4  10        2.29        4.82      0.84 o 
   3  -4  10        2.66        2.40      0.95 o 
  -6  -3  10        0.01        0.05      0.45 o 
  -5  -3  10       15.86       15.16      0.77 o 
  -4  -3  10       15.80       17.21      1.01 o 
  -3  -3  10        3.48        4.42      0.51 o 
  -2  -3  10        9.65        8.69      0.57 o 
  -1  -3  10        0.00       -0.33      0.33 o 
   0  -3  10        0.02       -0.33      0.33 o 
   1  -3  10        7.43       12.16      1.06 o 
   2  -3  10       16.59       20.00      1.29 o 
   3  -3  10        0.14        0.01      0.57 o 
   4  -3  10        3.77        4.05      0.95 o 
  -7  -2  10        5.47        4.05      0.76 o 
  -6  -2  10        0.73        0.98      0.34 o 
  -5  -2  10       22.10       21.31      0.86 o 
  -4  -2  10       29.81       29.75      1.35 o 
  -3  -2  10        4.04        3.59      0.46 o 
  -2  -2  10        0.10        0.10      0.31 o 
  -1  -2  10        0.16        0.25      0.32 o 
   0  -2  10        7.17        7.09      0.68 o 
   1  -2  10       17.75       21.20      1.24 o 
   2  -2  10        0.63        0.47      0.52 o 
   3  -2  10        0.05        0.90      0.57 o 
   4  -2  10        3.55        3.03      0.90 o 
   5  -2  10        1.60        0.45      0.73 o 
  -7  -1  10        4.63        4.17      0.50 o 
  -6  -1  10        5.15        7.38      0.56 o 
  -5  -1  10       23.28       27.34      0.98 o 
  -4  -1  10       60.50       60.53      1.33 o 
  -3  -1  10        9.18        8.17      0.53 o 
  -2  -1  10       13.19       14.38      0.66 o 
  -1  -1  10       25.11       24.05      0.87 o 
   0  -1  10        1.55        1.43      0.40 o 
   1  -1  10       23.79       29.11      0.94 o 
   2  -1  10        8.50        6.61      0.64 o 
   3  -1  10       41.03       50.36      1.46 o 
   4  -1  10        4.16        4.60      0.56 o 
   5  -1  10        0.35       -0.14      0.46 o 
   6  -1  10        0.46       -0.03      0.62 o 
  -7   0  10        7.55        7.53      0.49 o 
  -6   0  10       35.12       37.25      1.34 o 
  -5   0  10        0.04       -0.28      0.32 o 
  -4   0  10        5.75        5.48      0.52 o 
  -3   0  10       19.79       19.97      0.77 o 
  -2   0  10       47.42       46.98      1.13 o 
  -1   0  10       15.71       13.69      0.61 o 
   0   0  10        0.09        0.10      0.32 o 
   1   0  10        0.80        0.25      0.23 o 
   2   0  10       41.73       41.19      1.20 o 
   3   0  10       22.57       21.22      0.86 o 
   4   0  10       12.98       14.81      0.72 o 
   5   0  10        6.44        5.77      0.55 o 
   6   0  10        5.60        4.99      1.36 o 
   7   0  10        5.06        4.97      1.08 o 
  -7   1  10        0.06       -0.19      0.25 o 
  -6   1  10       34.83       34.69      0.96 o 
  -5   1  10        0.69        0.97      0.53 o 
  -4   1  10       28.01       28.50      1.03 o 
  -3   1  10        0.00        0.06      0.29 o 
  -2   1  10       80.49       77.91      1.50 o 
  -1   1  10       59.23       65.67      1.37 o 
   0   1  10      193.54      190.82      3.06 o 
   1   1  10        1.53        1.17      0.29 o 
   2   1  10      118.81      124.75      2.32 o 
   3   1  10        2.05        2.07      0.36 o 
   4   1  10       10.64        9.44      0.58 o 
   5   1  10        4.11        5.01      0.51 o 
   6   1  10       10.13       10.79      0.83 o 
   7   1  10       21.62       25.09      5.35 o 
  -7   2  10       28.25       32.10      0.78 o 
  -6   2  10        4.37        3.31      0.49 o 
  -5   2  10       48.45       50.75      1.20 o 
  -4   2  10        3.05        2.23      0.41 o 
  -3   2  10        3.36        3.46      0.36 o 
  -2   2  10       70.51       65.26      1.20 o 
  -1   2  10       92.20       79.85      1.37 o 
   0   2  10       24.31       25.66      0.74 o 
   1   2  10        1.26        1.99      0.31 o 
   2   2  10        1.50        1.40      0.32 o 
   3   2  10       76.78       76.64      1.38 o 
   4   2  10      115.25      104.93      1.73 o 
   5   2  10       35.91       38.17      1.03 o 
   6   2  10       17.33       14.98      0.95 o 
   7   2  10        0.00        0.50      0.48 o 
   8   2  10        0.89        1.10      1.09 o 
  -7   3  10        5.89        6.71      0.89 o 
  -6   3  10        0.42        0.55      0.33 o 
  -5   3  10       19.48       17.94      0.84 o 
  -4   3  10       50.00       43.30      1.00 o 
  -3   3  10        5.01        5.57      0.43 o 
  -2   3  10        9.29        6.33      0.44 o 
  -1   3  10      125.95      122.52      1.79 o 
   0   3  10        9.56        9.89      0.52 o 
   1   3  10      806.59      771.72      8.28 o 
   2   3  10        0.91        0.67      0.25 o 
   3   3  10       16.76       13.17      0.60 o 
   4   3  10       16.94       17.45      0.73 o 
   5   3  10       14.69       13.88      0.70 o 
   6   3  10       76.35       69.08      1.45 o 
   7   3  10        0.15       -0.17      0.41 o 
   8   3  10        0.52        1.97      0.86 o 
  -7   4  10        1.28        1.91      0.66 o 
  -6   4  10       26.66       31.59      1.10 o 
  -5   4  10        0.55        0.37      0.35 o 
  -4   4  10       45.60       42.83      1.23 o 
  -3   4  10       80.86       72.33      1.75 o 
  -2   4  10        3.48        3.12      0.36 o 
  -1   4  10       15.31       15.33      0.59 o 
   0   4  10       11.33        9.54      0.57 o 
   1   4  10       78.55       72.40      1.28 o 
   2   4  10      366.81      358.58      4.13 o 
   3   4  10        0.19       -0.26      0.26 o 
   4   4  10      194.87      188.72      2.60 o 
   5   4  10       14.65       12.82      0.65 o 
   6   4  10       14.63       14.11      0.73 o 
   7   4  10        9.53        8.32      0.76 o 
   8   4  10        1.99        1.15      0.66 o 
  -7   5  10        0.09        0.39      0.59 o 
  -6   5  10       14.50       16.54      1.21 o 
  -5   5  10        7.85        8.28      0.60 o 
  -4   5  10        0.05       -0.28      0.28 o 
  -3   5  10       30.10       25.95      0.76 o 
  -2   5  10        3.58        1.46      0.32 o 
  -1   5  10        0.38       -0.07      0.23 o 
   0   5  10      223.44      221.73      2.81 o 
   1   5  10        5.99        4.78      0.40 o 
   2   5  10      166.93      162.25      2.43 o 
   3   5  10      198.11      193.71      2.60 o 
   4   5  10      139.22      128.30      1.96 o 
   5   5  10        5.06        4.84      0.46 o 
   6   5  10        4.13        4.08      0.47 o 
   7   5  10        2.79        2.41      0.59 o 
   8   5  10        5.41        5.02      0.83 o 
  -6   6  10        0.28       -0.21      0.52 o 
  -5   6  10       23.32       23.50      1.08 o 
  -4   6  10       16.40       15.85      0.69 o 
  -3   6  10        0.89        0.93      0.31 o 
  -2   6  10        3.87        4.59      0.41 o 
  -1   6  10      169.25      152.35      2.28 o 
   0   6  10        0.02        0.38      0.24 o 
   1   6  10       17.62       17.84      0.69 o 
   2   6  10        2.35        2.08      0.40 o 
   3   6  10      191.58      189.03      2.96 o 
   4   6  10      117.60      121.96      2.47 o 
   5   6  10        2.78        3.05      0.40 o 
   6   6  10        7.77        8.93      0.57 o 
   7   6  10        2.80        2.14      0.51 o 
   8   6  10        9.83        9.53      0.80 o 
   9   6  10        7.16        8.94      1.05 o 
  -6   7  10        1.87        0.75      0.72 o 
  -5   7  10        0.07       -0.20      0.36 o 
  -4   7  10       12.78       12.27      0.77 o 
  -3   7  10        4.99        3.82      0.38 o 
  -2   7  10        3.14        2.06      0.34 o 
  -1   7  10       24.18       28.50      0.83 o 
   0   7  10       23.89       22.00      0.70 o 
   1   7  10        3.51        4.55      0.48 o 
   2   7  10       43.17       44.99      1.24 o 
   3   7  10       24.15       22.48      0.72 o 
   4   7  10       63.74       68.47      1.32 o 
   5   7  10       10.81       11.84      0.63 o 
   6   7  10       33.93       35.38      0.99 o 
   7   7  10        2.26        0.77      0.42 o 
   8   7  10        1.95        0.98      0.47 o 
   9   7  10        3.31        2.71      0.75 o 
  -5   8  10        0.06       -0.52      0.52 o 
  -4   8  10        1.54        2.81      0.49 o 
  -3   8  10        2.55        3.57      0.42 o 
  -2   8  10       47.24       49.82      1.12 o 
  -1   8  10        2.94        3.17      0.38 o 
   0   8  10       34.70       37.21      0.98 o 
   1   8  10       47.72       42.72      1.05 o 
   2   8  10       38.96       39.12      1.33 o 
   3   8  10        2.61        2.65      0.43 o 
   4   8  10        0.06       -0.23      0.23 o 
   5   8  10       61.94       64.75      1.23 o 
   6   8  10       38.97       39.49      1.05 o 
   7   8  10        0.04        0.59      0.38 o 
   8   8  10        1.47        1.23      0.60 o 
   9   8  10        2.64        2.71      0.74 o 
  -5   9  10        1.42        2.01      0.90 o 
  -4   9  10        3.70        3.68      0.72 o 
  -3   9  10        3.29        2.31      0.54 o 
  -2   9  10        0.06        0.02      0.27 o 
  -1   9  10        8.75        7.66      0.48 o 
   0   9  10       20.12       19.63      1.26 o 
   1   9  10        3.47        5.00      0.52 o 
   2   9  10        5.13        5.50      0.54 o 
   3   9  10        0.00        0.35      0.37 o 
   4   9  10        0.61        0.09      0.28 o 
   5   9  10        0.88        1.10      0.32 o 
   6   9  10        0.07        0.06      0.33 o 
   7   9  10       31.77       33.55      1.53 o 
   8   9  10        0.01        0.57      0.59 o 
   9   9  10        0.58        0.52      0.54 o 
  -4  10  10        1.48        1.35      0.80 o 
  -3  10  10        5.32        5.57      0.70 o 
  -2  10  10        7.09        6.91      0.69 o 
  -1  10  10       40.22       45.80      1.55 o 
   0  10  10       36.52       40.48      1.46 o 
   1  10  10        0.54        0.69      0.45 o 
   2  10  10       17.95       18.72      0.90 o 
   3  10  10        1.65        1.67      0.45 o 
   4  10  10        0.87        1.05      0.59 o 
   5  10  10        0.05       -0.27      0.27 o 
   6  10  10        1.38        1.25      0.37 o 
   7  10  10        4.05        2.97      0.51 o 
   8  10  10        3.78        4.60      0.70 o 
  -3  11  10        0.37        0.73      0.89 o 
  -2  11  10        4.27        4.55      0.75 o 
  -1  11  10        3.11        2.18      0.88 o 
   0  11  10        1.76        1.68      0.62 o 
   1  11  10        0.73        0.46      0.49 o 
   2  11  10        7.14        8.83      0.73 o 
   3  11  10        0.02       -0.17      0.45 o 
   4  11  10       17.00       14.89      0.78 o 
   5  11  10       13.28       14.81      0.72 o 
   6  11  10        0.18        0.18      0.35 o 
   7  11  10       20.77       22.13      1.02 o 
   8  11  10        1.94        2.48      0.67 o 
  -2  12  10        7.10        7.41      1.18 o 
  -1  12  10       17.74       17.58      2.00 o 
   0  12  10        0.51       -0.23      1.35 o 
   1  12  10       35.27       41.59      1.77 o 
   2  12  10        0.00       -0.26      0.47 o 
   3  12  10        1.05        1.28      0.54 o 
   4  12  10        4.18        4.94      0.69 o 
   5  12  10       10.80       13.14      0.86 o 
   6  12  10        3.15        4.27      0.57 o 
   7  12  10        0.03       -0.50      0.50 o 
  -1  13  10        1.93        0.90      1.16 o 
   0  13  10        0.00        1.22      1.09 o 
   1  13  10        1.74        2.67      0.86 o 
   2  13  10        1.27        1.55      0.82 o 
   3  13  10        0.53        1.67      1.16 o 
   4  13  10        1.17        1.46      0.77 o 
   5  13  10        4.00        6.45      0.72 o 
   6  13  10       58.80       67.00      2.16 o 
   7  13  10        3.00        2.71      1.29 o 
   2  14  10        0.96        2.36      0.95 o 
   3  14  10       14.43       17.00      2.19 o 
   5  14  10        0.01        0.50      1.48 o 
  -2  -5  11        1.50        2.65      0.62 o 
  -1  -5  11       17.66       21.00      1.20 o 
  -4  -4  11        5.79        4.65      0.65 o 
  -3  -4  11        2.32        1.89      0.57 o 
  -2  -4  11       24.22       24.90      1.27 o 
  -1  -4  11        0.77        0.23      0.42 o 
   0  -4  11        0.01        0.26      1.09 o 
   1  -4  11        4.11        4.84      0.84 o 
   2  -4  11        0.37        0.88      0.86 o 
  -5  -3  11       20.64       20.86      1.05 o 
  -4  -3  11        3.60        3.21      0.60 o 
  -3  -3  11        3.73        3.66      0.53 o 
  -2  -3  11        3.44        3.10      0.51 o 
  -1  -3  11        0.02       -0.02      0.39 o 
   0  -3  11        1.26        2.03      0.62 o 
   1  -3  11        5.08        5.90      0.97 o 
   2  -3  11        6.55        8.62      1.01 o 
   3  -3  11        0.12        0.26      0.82 o 
  -6  -2  11        1.64        1.40      0.46 o 
  -5  -2  11        2.71        2.22      0.53 o 
  -4  -2  11        1.94        2.00      0.44 o 
  -3  -2  11       31.72       34.86      1.09 o 
  -2  -2  11        6.24        5.49      0.55 o 
  -1  -2  11        9.62       12.00      0.80 o 
   0  -2  11       14.65       10.26      0.82 o 
   1  -2  11        0.06        0.00      0.64 o 
   2  -2  11       13.94       22.13      1.36 o 
   3  -2  11        0.01        0.25      0.59 o 
   4  -2  11        0.29       -0.01      0.77 o 
  -6  -1  11        2.23        2.62      0.48 o 
  -5  -1  11       23.34       22.04      0.86 o 
  -4  -1  11       23.85       23.00      0.89 o 
  -3  -1  11       58.17       58.87      1.36 o 
  -2  -1  11        2.75        2.99      0.41 o 
  -1  -1  11        4.18        2.55      0.40 o 
   0  -1  11        1.44        1.55      0.45 o 
   1  -1  11        1.61        1.31      0.68 o 
   2  -1  11        0.80        0.91      0.57 o 
   3  -1  11       17.36       19.55      1.24 o 
   4  -1  11        2.38        2.28      0.67 o 
   5  -1  11        4.13        7.50      1.17 o 
  -7   0  11        3.06        2.32      1.16 o 
  -6   0  11        1.16        0.83      0.43 o 
  -5   0  11        0.02        0.95      0.39 o 
  -4   0  11       16.57       18.46      0.86 o 
  -3   0  11        2.88        1.55      0.46 o 
  -2   0  11        0.26        1.12      0.63 o 
  -1   0  11       11.77       12.07      0.63 o 
   0   0  11        4.87        3.18      0.43 o 
   1   0  11        2.46        1.90      0.51 o 
   2   0  11        9.77        8.52      0.70 o 
   3   0  11        6.16        6.01      0.56 o 
   4   0  11       15.37       21.90      0.95 o 
   5   0  11        0.62        1.15      0.54 o 
   6   0  11        3.31        2.43      1.74 o 
  -7   1  11        0.39        0.39      0.52 o 
  -6   1  11        3.21        3.34      0.73 o 
  -5   1  11        5.02        4.65      0.52 o 
  -4   1  11       37.07       39.86      1.40 o 
  -3   1  11        1.98        2.35      0.49 o 
  -2   1  11      158.90      147.84      3.34 o 
  -1   1  11        0.15       -0.05      0.28 o 
   0   1  11        1.68        1.52      0.36 o 
   1   1  11        6.99       10.78      0.64 o 
   2   1  11       14.98       13.76      0.82 o 
   3   1  11       38.34       37.79      1.09 o 
   4   1  11        1.15        1.37      0.42 o 
   5   1  11       17.38       16.24      1.03 o 
   6   1  11        6.79       10.30      0.87 o 
  -7   2  11        0.25       -0.22      0.36 o 
  -6   2  11        0.28        0.21      0.45 o 
  -5   2  11       31.68       32.94      1.26 o 
  -4   2  11        1.03        0.86      0.41 o 
  -3   2  11        8.59        7.88      0.58 o 
  -2   2  11        0.94        2.10      0.34 o 
  -1   2  11       16.73       15.10      0.64 o 
   0   2  11       27.40       26.28      0.79 o 
   1   2  11       19.63       17.76      1.16 o 
   2   2  11       21.20       21.83      0.92 o 
   3   2  11        6.98        7.94      0.58 o 
   4   2  11        7.00        7.28      0.62 o 
   5   2  11       20.50       17.23      0.90 o 
   6   2  11       29.46       29.83      1.65 o 
   7   2  11        4.58        4.81      1.55 o 
  -7   3  11        1.45        1.06      0.46 o 
  -6   3  11        1.88        3.99      1.29 o 
  -5   3  11        7.23        8.94      0.69 o 
  -4   3  11        3.35        3.02      0.45 o 
  -3   3  11       73.24       69.02      1.33 o 
  -2   3  11       11.63        8.20      0.54 o 
  -1   3  11        6.59        6.51      0.46 o 
   0   3  11       14.12       11.09      0.57 o 
   1   3  11       30.04       30.79      0.92 o 
   2   3  11       36.61       36.74      1.13 o 
   3   3  11        0.50        1.21      0.35 o 
   4   3  11        1.01        1.58      0.40 o 
   5   3  11        1.01        0.70      0.40 o 
   6   3  11        6.34        6.10      0.69 o 
   7   3  11        5.26        7.25      1.42 o 
  -6   4  11        5.20        4.99      0.79 o 
  -5   4  11        0.11        0.27      0.36 o 
  -4   4  11       20.67       18.68      0.81 o 
  -3   4  11       37.19       38.02      0.98 o 
  -2   4  11        7.06        7.77      0.50 o 
  -1   4  11        2.56        3.53      0.38 o 
   0   4  11       17.34       14.83      0.66 o 
   1   4  11        0.24        0.40      0.29 o 
   2   4  11      111.97      114.96      2.19 o 
   3   4  11        5.21        5.21      0.63 o 
   4   4  11       12.96       11.57      0.67 o 
   5   4  11       41.76       38.15      1.11 o 
   6   4  11       11.21        9.51      0.79 o 
   7   4  11        0.53        0.08      0.47 o 
   8   4  11        0.14        0.28      0.64 o 
  -6   5  11        1.33        1.06      0.67 o 
  -5   5  11        1.74        2.36      0.46 o 
  -4   5  11       52.32       50.60      1.86 o 
  -3   5  11       15.01       11.55      0.61 o 
  -2   5  11        0.29        1.09      0.31 o 
  -1   5  11       17.04       15.44      0.65 o 
   0   5  11        4.46        4.95      0.42 o 
   1   5  11       44.03       41.09      1.05 o 
   2   5  11        0.01        0.11      0.35 o 
   3   5  11        4.07        5.18      0.62 o 
   4   5  11       12.20       10.23      0.65 o 
   5   5  11        6.54        7.13      0.68 o 
   6   5  11        0.19       -0.26      0.40 o 
   7   5  11        0.06       -0.31      0.41 o 
   8   5  11        1.10        1.18      0.63 o 
  -6   6  11        0.13        0.96      0.62 o 
  -5   6  11       15.08       17.45      2.17 o 
  -4   6  11        9.63        8.69      0.69 o 
  -3   6  11        1.48        1.87      0.44 o 
  -2   6  11       30.74       28.48      0.81 o 
  -1   6  11       43.51       41.59      1.06 o 
   0   6  11       17.22       17.19      0.67 o 
   1   6  11        9.80        8.15      0.53 o 
   2   6  11       20.07       23.05      2.04 o 
   3   6  11       49.96       45.07      1.54 o 
   4   6  11       59.27       61.05      1.38 o 
   5   6  11        0.02       -0.33      0.33 o 
   6   6  11        0.02        0.34      0.36 o 
   7   6  11        1.41        0.82      0.46 o 
   8   6  11        8.80        7.89      0.96 o 
  -5   7  11        6.12        4.24      0.79 o 
  -4   7  11        1.46        1.26      0.39 o 
  -3   7  11        9.44        9.91      0.66 o 
  -2   7  11        4.32        3.85      0.43 o 
  -1   7  11        0.07       -0.27      0.27 o 
   0   7  11      104.46       90.53      1.55 o 
   1   7  11       31.16       34.73      1.11 o 
   2   7  11       27.49       24.96      1.09 o 
   3   7  11        0.26        0.04      0.34 o 
   4   7  11       14.61       15.54      0.78 o 
   5   7  11       43.24       39.21      1.05 o 
   6   7  11        0.17        0.07      0.37 o 
   7   7  11        0.31        0.08      0.46 o 
   8   7  11        0.57       -0.17      0.62 o 
  -5   8  11        5.13        3.88      0.74 o 
  -4   8  11        0.01       -0.26      0.44 o 
  -3   8  11       27.80       31.44      2.02 o 
  -2   8  11        6.86        7.04      0.52 o 
  -1   8  11        0.17        0.02      0.29 o 
   0   8  11        7.70        6.05      0.46 o 
   1   8  11       32.66       29.37      1.19 o 
   2   8  11        0.14       -0.39      0.39 o 
   3   8  11       38.37       37.90      1.98 o 
   4   8  11        2.46        4.75      0.54 o 
   5   8  11       38.95       37.36      1.18 o 
   6   8  11        5.54        5.08      0.55 o 
   7   8  11        1.84        1.61      0.52 o 
   8   8  11        0.00        0.05      0.56 o 
  -4   9  11        6.88        7.81      0.94 o 
  -3   9  11        2.49        2.85      0.56 o 
  -2   9  11        2.92        2.17      0.42 o 
  -1   9  11       13.68       12.24      0.69 o 
   0   9  11        8.22        9.83      0.89 o 
   1   9  11       28.37       22.72      0.96 o 
   2   9  11       67.47       65.40      1.86 o 
   3   9  11        2.90        5.93      0.82 o 
   4   9  11        7.19        7.68      0.66 o 
   5   9  11        0.37        0.24      0.32 o 
   6   9  11       23.81       23.66      1.01 o 
   7   9  11        8.89        8.14      0.69 o 
   8   9  11        1.39        0.12      0.56 o 
  -3  10  11        1.00        1.03      0.59 o 
  -2  10  11        0.05        0.66      0.46 o 
  -1  10  11        6.12        6.26      0.67 o 
   0  10  11        2.12        1.70      0.57 o 
   1  10  11        0.01        0.40      0.41 o 
   2  10  11       14.28       13.67      0.97 o 
   3  10  11       47.51       51.51      1.73 o 
   4  10  11        4.40        4.50      0.63 o 
   5  10  11        6.54        7.33      0.65 o 
   6  10  11        3.78        3.62      0.54 o 
   7  10  11        5.83        6.98      0.66 o 
   8  10  11       68.43       74.84      2.09 o 
  -3  11  11        0.33       -0.73      0.73 o 
  -2  11  11        2.74        2.17      0.66 o 
  -1  11  11        0.45        0.06      0.68 o 
   0  11  11       13.87       14.81      1.37 o 
   1  11  11       13.00       12.38      0.96 o 
   2  11  11       10.50       20.32      2.76 o 
   3  11  11       35.20       35.23      1.43 o 
   4  11  11        0.30        1.15      0.57 o 
   5  11  11        0.00        0.10      0.35 o 
   6  11  11        0.40        0.59      0.44 o 
   7  11  11        0.36        1.42      0.61 o 
  -1  12  11        3.07        1.95      0.86 o 
   0  12  11        0.78        0.28      0.68 o 
   1  12  11        1.53        2.72      0.86 o 
   2  12  11       15.50       18.42      2.19 o 
   3  12  11        3.48        3.16      1.02 o 
   4  12  11       18.48       19.71      1.55 o 
   5  12  11       10.08       11.34      1.40 o 
   6  12  11       24.36       28.18      1.10 o 
   7  12  11       24.19       30.52      1.40 o 
   0  13  11        1.92        1.09      0.80 o 
   1  13  11        3.34        2.71      0.91 o 
   2  13  11       21.98       29.24      2.45 o 
   3  13  11        0.25       -0.39      0.90 o 
   4  13  11        3.65        5.94      1.04 o 
   5  13  11        2.97        1.26      1.42 o 
   6  13  11        1.62        2.17      0.77 o 
   3  14  11        7.44        8.12      1.67 o 
   4  14  11        9.92       12.75      2.06 o 
  -4  -3  12        1.42        1.56      0.54 o 
  -3  -3  12        0.03       -0.15      0.46 o 
  -2  -3  12        8.52        8.44      1.06 o 
  -1  -3  12        1.63        1.80      0.52 o 
   0  -3  12        7.29       10.32      1.36 o 
   1  -3  12       12.02       12.76      1.46 o 
  -5  -2  12        5.63        6.89      0.82 o 
  -4  -2  12        1.35        1.39      0.52 o 
  -3  -2  12        2.61        2.94      0.61 o 
  -2  -2  12        1.60        1.79      0.49 o 
  -1  -2  12        2.17        2.74      0.52 o 
   0  -2  12        0.86        1.89      0.86 o 
   1  -2  12        4.93        5.38      1.04 o 
   2  -2  12        1.18        2.02      0.86 o 
   3  -2  12        0.59        2.04      0.98 o 
  -5  -1  12        0.98        0.62      0.58 o 
  -4  -1  12        1.45        0.49      0.46 o 
  -3  -1  12        9.46        9.71      0.74 o 
  -2  -1  12       16.93       18.00      0.88 o 
  -1  -1  12       25.34       29.97      1.47 o 
   0  -1  12        1.87        1.14      0.49 o 
   1  -1  12       14.49       16.65      1.50 o 
   2  -1  12        0.05        0.64      0.73 o 
   3  -1  12       23.55       27.61      1.74 o 
   4  -1  12        0.01        0.74      0.64 o 
  -6   0  12        2.03        2.32      0.53 o 
  -5   0  12        8.05        8.79      0.81 o 
  -4   0  12        4.67        4.08      0.51 o 
  -3   0  12        0.02       -0.37      0.37 o 
  -2   0  12        4.97        5.13      0.54 o 
  -1   0  12       10.45       11.23      0.72 o 
   0   0  12        0.02        0.09      0.43 o 
   1   0  12        1.70        1.79      1.09 o 
   2   0  12       14.02       10.12      1.18 o 
   3   0  12       10.55       10.97      1.64 o 
   4   0  12        4.76        8.38      0.97 o 
   5   0  12        8.53       10.91      1.32 o 
  -6   1  12        0.10        0.16      0.58 o 
  -5   1  12        3.08        3.87      0.61 o 
  -4   1  12        1.23        0.76      0.48 o 
  -3   1  12        9.37        9.26      0.91 o 
  -2   1  12       16.79       18.10      1.13 o 
  -1   1  12        2.00        1.19      0.40 o 
   0   1  12       42.66       46.33      1.36 o 
   1   1  12        2.01        1.21      0.50 o 
   2   1  12        0.08       -0.28      0.45 o 
   3   1  12        0.09        0.11      0.40 o 
   4   1  12        0.01        0.40      0.48 o 
   5   1  12       24.60       30.55      1.53 o 
   6   1  12        9.08        6.57      1.18 o 
  -6   2  12        4.10        2.61      0.64 o 
  -5   2  12        0.49        0.58      1.16 o 
  -4   2  12        3.43        4.17      0.77 o 
  -3   2  12        0.66        1.03      0.41 o 
  -2   2  12       24.57       23.93      0.89 o 
  -1   2  12       43.47       37.83      1.16 o 
   0   2  12       10.91       14.87      0.76 o 
   1   2  12       13.93       12.33      0.76 o 
   2   2  12        1.64        1.15      0.40 o 
   3   2  12        0.19       -0.02      0.41 o 
   4   2  12        2.73        1.84      0.51 o 
   5   2  12        0.59        2.82      0.69 o 
   6   2  12       11.50       15.01      1.04 o 
  -6   3  12        0.94        1.55      1.16 o 
  -5   3  12        1.42        1.55      1.03 o 
  -4   3  12       19.99       20.43      1.41 o 
  -3   3  12       14.46       15.05      0.78 o 
  -2   3  12       21.82       18.76      0.95 o 
  -1   3  12       14.48       14.34      0.68 o 
   0   3  12        1.51        3.20      0.43 o 
   1   3  12        5.63        5.16      0.51 o 
   2   3  12        5.53        5.07      0.71 o 
   3   3  12        7.70        6.47      0.61 o 
   4   3  12        2.24        2.25      0.52 o 
   5   3  12        1.40        1.83      0.53 o 
   6   3  12        0.08        0.70      0.50 o 
   7   3  12        0.37        0.52      0.63 o 
  -6   4  12        0.73        0.06      0.77 o 
  -5   4  12        0.01        0.42      0.68 o 
  -4   4  12        0.07        0.14      0.36 o 
  -3   4  12       17.07       14.09      0.76 o 
  -2   4  12       10.94        9.29      0.57 o 
  -1   4  12       45.13       50.53      1.12 o 
   0   4  12        1.22        0.61      0.32 o 
   1   4  12       40.79       40.62      1.08 o 
   2   4  12        6.88        6.15      0.59 o 
   3   4  12        5.20        4.07      0.87 o 
   4   4  12        9.04        8.97      1.13 o 
   5   4  12        2.90        2.58      0.52 o 
   6   4  12        0.03       -0.23      0.43 o 
   7   4  12        1.50        2.17      0.72 o 
  -6   5  12        0.46        0.39      1.16 o 
  -5   5  12        0.85        0.86      0.59 o 
  -4   5  12        4.48        5.08      0.68 o 
  -3   5  12       26.55       23.39      1.40 o 
  -2   5  12       20.35       18.22      0.88 o 
  -1   5  12        0.06        0.03      0.31 o 
   0   5  12        0.95        1.68      0.35 o 
   1   5  12        1.11        1.23      0.35 o 
   2   5  12       24.90       25.83      1.16 o 
   3   5  12        0.65       -0.38      0.42 o 
   4   5  12        5.10        6.21      0.64 o 
   5   5  12        7.57        8.04      0.74 o 
   6   5  12        4.96        6.18      0.70 o 
   7   5  12        4.26        5.14      0.83 o 
  -5   6  12        0.47        0.79      0.64 o 
  -4   6  12        0.53        0.20      0.41 o 
  -3   6  12       10.91       14.02      0.86 o 
  -2   6  12       46.79       51.71      1.27 o 
  -1   6  12        0.02        0.11      0.34 o 
   0   6  12       20.85       22.24      0.83 o 
   1   6  12        0.59        1.31      0.40 o 
   2   6  12        1.01        2.14      0.57 o 
   3   6  12        9.53        9.03      0.79 o 
   4   6  12        7.78        8.83      0.80 o 
   5   6  12        2.79        1.55      0.41 o 
   6   6  12        0.20        0.26      0.44 o 
   7   6  12        0.91        1.19      0.62 o 
  -5   7  12        1.32        1.87      0.69 o 
  -4   7  12       16.66       18.52      1.26 o 
  -3   7  12        0.63        0.13      0.41 o 
  -2   7  12        0.76        1.39      0.40 o 
  -1   7  12       17.65       15.30      0.71 o 
   0   7  12        0.01        0.24      0.32 o 
   1   7  12        4.42        5.53      0.67 o 
   2   7  12        1.93        2.05      0.52 o 
   3   7  12        2.64        3.32      0.59 o 
   4   7  12        3.34        2.87      0.69 o 
   5   7  12        2.21        0.94      0.40 o 
   6   7  12        8.59       11.11      0.85 o 
   7   7  12        0.67        0.47      0.47 o 
   8   7  12        0.02       -0.32      0.56 o 
  -4   8  12        0.08       -0.17      0.54 o 
  -3   8  12       24.31       29.78      1.02 o 
  -2   8  12        6.60        6.95      0.70 o 
  -1   8  12       26.56       34.24      1.06 o 
   0   8  12        4.50        4.91      0.57 o 
   1   8  12        7.08        5.05      0.63 o 
   2   8  12        0.48       -0.39      0.39 o 
   3   8  12        0.67        1.24      0.59 o 
   4   8  12        0.00        0.65      0.40 o 
   5   8  12       26.46       25.72      1.24 o 
   6   8  12        8.11        8.90      0.80 o 
   7   8  12        1.09        0.10      0.55 o 
   8   8  12        0.98        0.92      0.81 o 
  -4   9  12        1.43        2.37      0.72 o 
  -3   9  12        0.07        0.50      0.44 o 
  -2   9  12       20.02       23.89      1.06 o 
  -1   9  12        0.05        0.58      0.64 o 
   0   9  12        4.89        4.45      0.56 o 
   1   9  12        0.71        0.91      0.51 o 
   2   9  12        2.27        2.65      0.80 o 
   3   9  12        2.24        2.71      0.73 o 
   4   9  12        1.35       -0.09      0.49 o 
   5   9  12        8.89       10.56      0.95 o 
   6   9  12        3.51        2.61      0.50 o 
   7   9  12        4.47        3.36      0.69 o 
  -3  10  12        0.57       -0.26      0.62 o 
  -2  10  12        6.52        7.15      1.17 o 
  -1  10  12        2.58        3.68      0.66 o 
   0  10  12        0.03        0.77      1.03 o 
   1  10  12        0.01        0.52      1.06 o 
   2  10  12       14.37       11.43      1.24 o 
   3  10  12        0.30       -0.18      0.43 o 
   4  10  12        7.41        7.61      1.04 o 
   5  10  12        0.54        0.97      0.59 o 
   6  10  12        0.28        0.25      0.42 o 
   7  10  12       18.62       22.36      1.47 o 
  -2  11  12        2.56        1.80      1.16 o 
  -1  11  12        2.71        4.77      1.42 o 
   0  11  12        0.16       -0.47      1.29 o 
   1  11  12        0.29        0.94      0.68 o 
   2  11  12        3.83        3.60      0.86 o 
   3  11  12        0.00        0.45      0.64 o 
   4  11  12       18.80       19.14      1.55 o 
   5  11  12        0.27        0.95      0.54 o 
   6  11  12        0.06       -0.42      0.49 o 
   7  11  12       19.00       27.22      1.35 o 
  -1  12  12        0.23       -0.55      0.71 o 
   0  12  12        0.27        0.52      0.73 o 
   1  12  12       14.75       16.71      1.46 o 
   2  12  12        0.55        1.42      1.03 o 
   3  12  12        7.54        9.68      1.18 o 
   4  12  12        5.27        4.13      0.86 o 
   5  12  12        0.00        0.06      1.03 o 
   6  12  12        0.09        1.56      1.03 o 
   1  13  12        1.14        0.75      0.86 o 
   2  13  12        0.14       -0.26      1.03 o 
   3  13  12        0.14        0.13      0.90 o 
   4  13  12        0.57        0.28      0.77 o 
   5  13  12        1.03        2.45      0.91 o 
  -3  -2  13        7.56        6.22      1.04 o 
  -2  -2  13        1.79        0.74      0.53 o 
  -1  -2  13        1.00        0.49      0.64 o 
   0  -2  13        8.60       10.22      1.32 o 
   1  -2  13        0.00       -0.75      0.77 o 
  -4  -1  13        0.04        0.18      0.48 o 
  -3  -1  13       15.60       12.73      0.93 o 
  -2  -1  13        2.24        2.35      0.51 o 
  -1  -1  13        7.22        7.59      0.69 o 
   0  -1  13        7.88       11.98      1.37 o 
   1  -1  13        3.02        2.90      0.95 o 
   2  -1  13       29.16       33.42      2.05 o 
  -4   0  13        0.86        0.62      0.49 o 
  -3   0  13        1.90        1.91      0.54 o 
  -2   0  13        4.14        3.75      0.55 o 
  -1   0  13        0.03       -0.39      0.39 o 
   0   0  13        0.19        0.07      0.57 o 
   1   0  13        9.02       11.39      1.28 o 
   2   0  13        0.16       -0.64      0.64 o 
   3   0  13       20.42       26.97      2.19 o 
   4   0  13       16.80       15.02      2.64 o 
  -5   1  13        0.72        1.22      0.59 o 
  -4   1  13       13.12       12.41      1.13 o 
  -3   1  13        2.03        0.84      0.57 o 
  -2   1  13        3.87        4.12      0.54 o 
  -1   1  13        1.05        0.88      0.48 o 
   0   1  13       32.20       33.84      1.49 o 
   1   1  13        1.52        1.03      0.73 o 
   2   1  13        2.14        2.64      0.82 o 
   3   1  13        0.10        0.77      0.73 o 
   4   1  13        0.57        1.29      1.16 o 
  -5   2  13        0.45        0.24      0.53 o 
  -4   2  13        0.88        0.45      0.73 o 
  -3   2  13        6.32        7.14      0.80 o 
  -2   2  13        0.33        0.15      0.47 o 
  -1   2  13        0.61        0.22      0.44 o 
   0   2  13        0.02       -0.19      0.43 o 
   1   2  13        9.26        8.41      0.87 o 
   2   2  13        1.95        2.87      0.64 o 
   3   2  13        0.01       -0.16      0.41 o 
   4   2  13        3.62        2.37      1.48 o 
   5   2  13        5.94        6.85      1.19 o 
  -5   3  13        1.11       -1.03      1.03 o 
  -4   3  13        0.09       -0.64      0.64 o 
  -3   3  13        7.16        8.62      0.73 o 
  -2   3  13        0.01       -0.27      0.38 o 
  -1   3  13       21.74       22.97      0.83 o 
   0   3  13        0.00       -0.24      0.33 o 
   1   3  13       13.62       15.95      0.91 o 
   2   3  13       32.56       40.50      1.32 o 
   3   3  13        0.14       -0.04      0.52 o 
   4   3  13        0.60        1.29      0.73 o 
   5   3  13        0.44        0.32      0.73 o 
   6   3  13        4.96        4.98      0.87 o 
  -5   4  13        6.30        8.24      1.67 o 
  -4   4  13        0.05        0.90      1.03 o 
  -3   4  13        0.46        0.43      0.38 o 
  -2   4  13        5.84        6.67      0.58 o 
  -1   4  13       12.85       14.29      0.72 o 
   0   4  13        8.16        7.84      0.61 o 
   1   4  13        8.90       10.64      0.82 o 
   2   4  13       10.12       10.23      0.73 o 
   3   4  13        0.23       -0.09      0.45 o 
   4   4  13        0.46        1.67      0.73 o 
   5   4  13        0.77        0.77      0.62 o 
   6   4  13        0.07       -0.48      0.48 o 
  -5   5  13        1.40        2.25      0.99 o 
  -4   5  13        0.42        0.52      0.73 o 
  -3   5  13        0.01        0.05      0.44 o 
  -2   5  13        1.69        1.75      0.63 o 
  -1   5  13        8.77       10.18      0.64 o 
   0   5  13       26.12       28.17      0.96 o 
   1   5  13       31.59       38.96      1.25 o 
   2   5  13        5.02        4.21      0.66 o 
   3   5  13        4.31        5.78      0.72 o 
   4   5  13       12.88       15.08      1.37 o 
   5   5  13        0.70        0.32      0.64 o 
   6   5  13        1.04        1.89      0.56 o 
  -4   6  13       19.04       24.34      1.41 o 
  -3   6  13       12.52       13.81      1.04 o 
  -2   6  13        5.13        4.56      0.57 o 
  -1   6  13       10.80       10.12      0.66 o 
   0   6  13        7.01        8.56      0.63 o 
   1   6  13       32.37       33.43      2.32 o 
   2   6  13        0.03        0.04      0.45 o 
   3   6  13        6.30        6.92      0.79 o 
   4   6  13        2.65        2.39      0.77 o 
   5   6  13        0.99        0.60      1.42 o 
   6   6  13        7.63        7.88      0.80 o 
   7   6  13        0.31        0.76      0.64 o 
  -4   7  13        0.72        1.11      0.69 o 
  -3   7  13        8.17        8.28      0.80 o 
  -2   7  13        0.30        0.18      0.49 o 
  -1   7  13        6.80        7.02      0.69 o 
   0   7  13       21.49       24.80      1.04 o 
   1   7  13        7.22        7.48      0.82 o 
   2   7  13       13.17       16.99      1.11 o 
   3   7  13        2.66        2.68      0.59 o 
   4   7  13        4.83        6.12      1.00 o 
   5   7  13        2.68        2.50      0.62 o 
   6   7  13        3.37        3.11      0.69 o 
   7   7  13        2.90        2.13      0.71 o 
  -4   8  13        3.02        2.90      0.77 o 
  -3   8  13        0.39        0.43      0.54 o 
  -2   8  13        0.19        0.08      0.43 o 
  -1   8  13       26.11       33.13      1.48 o 
   0   8  13       13.25       10.47      0.89 o 
   1   8  13        3.96        4.96      0.72 o 
   2   8  13        0.05        0.19      0.42 o 
   3   8  13        0.16       -0.52      0.77 o 
   4   8  13        0.02       -0.59      0.59 o 
   5   8  13        0.15        0.27      0.53 o 
   6   8  13        3.20        5.68      0.81 o 
   7   8  13       25.88       27.98      1.91 o 
  -3   9  13        0.00        0.43      0.59 o 
  -2   9  13        1.06        0.34      0.50 o 
  -1   9  13        0.60        1.06      1.16 o 
   0   9  13       15.83       19.38      1.50 o 
   1   9  13        4.96        4.67      0.91 o 
   2   9  13        0.01       -0.39      0.64 o 
   3   9  13        2.99        1.84      1.61 o 
   4   9  13       12.16       14.48      1.37 o 
   5   9  13        0.10       -0.35      0.59 o 
   6   9  13        0.49        0.39      0.52 o 
   7   9  13        0.73       -0.63      0.79 o 
  -2  10  13        1.96        3.48      1.29 o 
  -1  10  13        0.13       -0.59      0.59 o 
   0  10  13       14.26       21.64      2.32 o 
   1  10  13        6.99       11.58      1.23 o 
   2  10  13        0.09        0.64      0.64 o 
   3  10  13        1.09        0.91      0.84 o 
   4  10  13        0.84        0.19      0.73 o 
   5  10  13        0.07        0.89      1.09 o 
   6  10  13        9.71        8.75      0.96 o 
   7  10  13        4.61        6.18      1.55 o 
  -1  11  13        4.98        4.89      1.42 o 
   0  11  13        3.24        2.06      1.16 o 
   1  11  13       13.45       16.49      2.19 o 
   2  11  13        3.15        3.53      0.86 o 
   3  11  13        3.45        4.19      0.91 o 
   4  11  13        0.03       -0.02      0.68 o 
   5  11  13        0.30       -0.13      0.68 o 
   6  11  13        0.84        1.33      0.77 o 
   0  12  13        0.13        0.90      1.03 o 
   1  12  13        0.39        0.39      1.03 o 
   2  12  13        0.87        1.03      1.03 o 
   3  12  13        5.94        9.54      1.23 o 
   4  12  13        0.87       -0.07      0.68 o 
   5  12  13        7.57        4.95      1.00 o 
   2  13  13        0.38       -0.13      0.90 o 
   3  13  13        0.25        1.03      1.16 o 
  -3   0  14        3.98        3.22      1.42 o 
  -2   0  14       12.58       12.30      0.92 o 
  -1   0  14        6.17        6.63      0.87 o 
   0   0  14        7.27        9.97      1.32 o 
   1   0  14        4.61        5.56      1.22 o 
   2   0  14        5.07        5.40      1.14 o 
  -3   1  14        0.27        0.01      0.59 o 
  -2   1  14        4.30        4.66      0.89 o 
  -1   1  14        8.51        8.43      0.81 o 
   0   1  14       13.06       14.45      1.27 o 
   1   1  14        0.25        0.26      0.73 o 
   2   1  14        1.34        1.92      2.00 o 
   3   1  14        1.85        2.52      1.16 o 
  -4   2  14        0.31       -0.14      0.55 o 
  -3   2  14        9.89        9.83      2.51 o 
  -2   2  14       13.63       16.80      1.03 o 
  -1   2  14        7.26        8.26      0.94 o 
   0   2  14       15.26       16.95      1.46 o 
   1   2  14       22.17       24.82      1.68 o 
   2   2  14        3.13        3.68      0.90 o 
   3   2  14        3.65        4.64      1.42 o 
   4   2  14        0.37        0.64      1.03 o 
  -4   3  14        0.08       -1.05      1.16 o 
  -3   3  14        1.60        3.28      0.91 o 
  -2   3  14       15.12       19.56      1.28 o 
  -1   3  14        1.65        1.59      0.50 o 
   0   3  14        1.59        2.40      0.53 o 
   1   3  14       17.95       14.60      1.11 o 
   2   3  14        0.85        1.97      0.62 o 
   3   3  14        0.03        0.84      1.35 o 
   4   3  14        2.24        2.71      1.22 o 
   5   3  14        0.12        0.90      1.16 o 
  -4   4  14        0.19       -0.52      1.03 o 
  -3   4  14       16.64       21.94      1.68 o 
  -2   4  14        5.20        5.61      0.93 o 
  -1   4  14        5.94        7.04      0.63 o 
   0   4  14        5.30        5.10      0.57 o 
   1   4  14        5.16        4.53      0.61 o 
   2   4  14        6.50        7.20      1.04 o 
   3   4  14       36.43       40.41      1.96 o 
   4   4  14        6.70        9.54      1.23 o 
   5   4  14        2.48        4.74      1.67 o 
  -4   5  14        0.05        0.64      1.03 o 
  -3   5  14        3.25        4.43      0.83 o 
  -2   5  14        2.95        2.70      0.57 o 
  -1   5  14        1.28        0.86      0.44 o 
   0   5  14       17.47       16.55      0.98 o 
   1   5  14        1.16        2.34      0.77 o 
   2   5  14        0.85        0.79      0.71 o 
   3   5  14        1.15        0.77      1.29 o 
   4   5  14       11.82       11.30      1.23 o 
   5   5  14        0.02       -0.06      0.73 o 
  -4   6  14       13.70       17.63      1.59 o 
  -3   6  14        6.57        9.66      1.23 o 
  -2   6  14        0.84        0.78      0.48 o 
  -1   6  14        0.54        0.42      0.45 o 
   0   6  14        1.83        2.00      0.52 o 
   1   6  14        5.44        4.54      0.91 o 
   2   6  14       40.70       45.15      2.09 o 
   3   6  14        5.89        6.43      1.55 o 
   4   6  14       37.19       41.09      2.05 o 
   5   6  14        0.18        0.03      0.68 o 
   6   6  14        5.66        8.27      1.14 o 
  -3   7  14       28.33       32.03      1.60 o 
  -2   7  14        3.85        4.87      0.77 o 
  -1   7  14        0.00       -0.27      0.41 o 
   0   7  14        0.05       -0.48      0.66 o 
   1   7  14        0.04       -0.39      0.64 o 
   2   7  14        2.26        1.35      0.71 o 
   3   7  14        7.26        7.80      1.09 o 
   4   7  14        0.40        0.55      0.68 o 
   5   7  14       10.71       12.02      1.32 o 
   6   7  14       12.20       14.07      1.46 o 
  -3   8  14        0.42        0.78      0.62 o 
  -2   8  14       22.33       29.65      1.43 o 
  -1   8  14        8.88       11.21      1.67 o 
   0   8  14        0.73        0.51      1.09 o 
   1   8  14       14.20       17.45      1.45 o 
   2   8  14        0.82        1.11      0.68 o 
   3   8  14       76.26       83.88      3.61 o 
   4   8  14        0.80        1.03      0.73 o 
   5   8  14        6.93        8.05      1.14 o 
   6   8  14        0.51        0.71      0.73 o 
  -2   9  14        5.79        5.80      1.42 o 
  -1   9  14        0.02       -0.26      0.64 o 
   0   9  14       12.19       12.91      2.77 o 
   1   9  14        0.06        0.13      0.64 o 
   2   9  14        0.10        0.00      0.64 o 
   3   9  14        1.55        1.46      1.22 o 
   4   9  14        3.87        3.91      0.95 o 
   5   9  14       12.89       14.46      1.41 o 
   6   9  14        8.35        7.28      1.09 o 
  -1  10  14        1.66        1.42      1.03 o 
   0  10  14        7.67        6.31      1.55 o 
   1  10  14        0.23        1.06      0.77 o 
   2  10  14       17.74       18.73      2.45 o 
   3  10  14        0.06        0.31      0.68 o 
   4  10  14        7.39        7.48      1.14 o 
   5  10  14        3.74        4.83      1.00 o 
   0  11  14        1.81       -0.64      1.03 o 
   1  11  14       10.34       12.49      2.06 o 
   2  11  14       10.39       13.90      2.90 o 
   3  11  14        0.33        0.15      0.68 o 
   4  11  14        0.97        1.17      0.77 o 
   5  11  14        0.36        1.48      0.82 o 
   2  12  14        1.09       -0.64      1.03 o 
   3  12  14        0.49       -0.14      0.71 o 
   4  12  14        0.05       -0.73      0.73 o 
  -2   2  15        0.16        0.13      0.59 o 
  -1   2  15        1.42        0.82      0.67 o 
   0   2  15        9.05       11.08      1.37 o 
   1   2  15        2.48        2.90      0.91 o 
   2   2  15        0.07        0.10      1.61 o 
  -2   3  15        3.47        3.40      0.95 o 
  -1   3  15        0.11       -0.53      0.53 o 
   0   3  15        5.80       10.08      3.86 o 
   1   3  15        0.03       -0.11      0.90 o 
   2   3  15        1.12        2.71      1.16 o 
   3   3  15        0.14       -0.26      1.03 o 
  -2   4  15        0.79        0.00      0.73 o 
  -1   4  15       30.63       32.97      2.22 o 
   0   4  15        3.45        3.35      1.09 o 
   1   4  15        0.06       -0.26      0.90 o 
   2   4  15        6.71        8.44      1.16 o 
   3   4  15        1.02        1.51      0.77 o 
   4   4  15        0.01        1.67      1.16 o 
  -2   5  15        0.00        0.67      1.80 o 
  -1   5  15        0.00        0.20      0.51 o 
   0   5  15        1.03        0.23      0.59 o 
   1   5  15        0.66        0.28      0.68 o 
   2   5  15        0.43       -0.38      0.84 o 
   3   5  15        0.01       -0.33      0.77 o 
   4   5  15        6.87        9.09      1.18 o 
  -2   6  15        9.13       11.47      1.06 o 
  -1   6  15        0.06       -0.04      0.46 o 
   0   6  15        5.27        4.56      0.95 o 
   1   6  15        8.34        8.95      1.18 o 
   2   6  15        0.45       -0.21      1.16 o 
   3   6  15        0.23       -0.39      0.64 o 
   4   6  15        0.76        0.97      0.73 o 
  -2   7  15        4.55        6.59      1.74 o 
  -1   7  15        0.49        0.06      0.54 o 
   0   7  15        0.08        0.97      0.73 o 
   1   7  15        0.59        1.03      0.73 o 
   2   7  15        0.75       -0.18      0.84 o 
   3   7  15        0.36       -0.39      0.64 o 
   4   7  15       10.41       13.22      2.90 o 
   5   7  15        5.94        4.88      0.99 o 
  -2   8  15        1.29        1.03      1.03 o 
  -1   8  15        0.42        0.06      0.62 o 
   0   8  15        0.11        0.58      0.64 o 
   1   8  15        0.47        0.86      0.68 o 
   2   8  15        0.11        0.97      0.73 o 
   3   8  15        0.13        0.26      0.73 o 
   4   8  15        1.28        1.82      0.84 o 
   5   8  15        0.00       -0.06      0.90 o 
  -1   9  15       18.54       16.36      2.19 o 
   0   9  15        2.76        2.96      1.29 o 
   1   9  15        1.85        2.71      0.82 o 
   2   9  15        0.73        1.42      0.73 o 
   3   9  15        5.33        6.34      1.74 o 
   4   9  15        5.35        5.54      1.00 o 
   0  10  15        3.36        5.02      1.55 o 
   1  10  15       13.85       14.77      2.00 o 
   2  10  15        0.00        0.58      0.73 o 
   3  10  15        4.64        6.26      1.09 o 
   4  10  15        0.14        0.58      0.73 o 
   2  11  15        4.55        3.48      1.42 o 
   0   5  16        4.17        3.99      1.42 o 
   1   5  16        0.53       -0.77      0.90 o 
   0   6  16        0.01       -0.05      0.68 o 
   1   6  16        0.31        0.10      0.68 o 
   2   6  16        0.42       -0.59      0.77 o 
   0   7  16        2.60        3.45      0.95 o 
   1   7  16        3.82        3.19      0.86 o 
   2   7  16        1.44        1.59      0.77 o 
   1   8  16        0.62        3.16      0.91 o 
   2   8  16        0.75        2.18      1.67 o 
                                                 
